# Supplementary material for: Genomes of the Bacterial Endosymbionts of Carrot Psyllid Trioza apicalis Suggest Complementary Biosynthetic Capabilities
Source: Curr Microbiol. 2025 Feb 20;82(4):145. doi: 10.1007/s00284-025-04119-y (PMC11842425; doi:10.1007/s00284-025-04119-y)
Supplement: Supplementary file 6 — Supplementary file6 (XLSX 16 kb) [file 284_2025_4119_MOESM6_ESM.xlsx]

## Sheet: Reference
Genomes of the bacterial endosymbionts of carrot psyllid Trioza apicalis suggest complementary biosynthetic capabilities
Current Microbiology
Sarah Thompson, Jinhui Wang, Thomas Schott, Riitta Nissinen, Minna Haapalainen
University of Helsinki, email: minna.haapalainen@helsinki.fi or minna.haapalainen@luke.fi
Supplementary Data S6. Average amino acid identity (AAI) analysis of the sequenced genomes of the primary endosymbiont ‘Candidatus Carsonella ruddii’ from 25 different psyllids.

## Sheet: CarsonellaAAI_310724
Psyllid host	Psyllid family	Accession	AP009180	CP003545	CP003541	CP003542	CP024798	CP019943	CP059138	CP041245	CP003467	CP012411	AP023214	CP003543	CP003544	CP116500	CP102600	CP102597	CP092145	CP102601	CP092148	CP102595	CP102596	CP092146	CP092147	CP102598	CP102599
Pachypsylla venusta	Aphalaridae	AP009180	1
Pachypsylla celtidis	Aphalaridae	CP003545	80.91% (7.61%)	1																	Key
Ctenarytaina eucalypti	Aphalaridae	CP003541	57.96% (11.72%)	58.88% (11.39%)	1																50-59.99%
Ctenarytaina spatulata	Aphalaridae	CP003542	58.67% (11.29%)	58.80% (11.58%)	89.38% (5.24%)	1															60-69.99%
Bactericera trigonica	Triozidae	CP024798	59.43% (11.25%)	59.97% (11.03%)	59.58% (10.92%)	59.47% (10.72%)	1														70-79.99%
Bactericera cockerelli	Triozidae	CP019943	60.08% (11.22%)	60.25% (11.36%)	59.89% (11.24%)	59.78% (11.45%)	85.94% (6.48%)	1													80-89.99%
Trioza apicalis	Triozidae	CP059138	58.20% (11.49%)	58.77% (11.50%)	59.38% (10.87%)	59.05% (10.76%)	71.61% (9.82%)	71.97% (9.98%)	1												90-100%
Diaphorina citri	Psyllidae	CP041245	57.94% (11.68%)	58.06% (11.44%)	58.14% (11.51%)	58.19% (11.37%)	67.42% (10.05%)	67.74% (10.52%)	65.01% (10.74%)	1
Diaphorina citri	Psyllidae	CP003467	57.79% (11.72%)	58.00% (11.37%)	57.89% (11.52%)	57.80% (11.46%)	67.40% (9.98%)	67.66% (10.40%)	64.92% (10.82%)	99.75% (0.51%)	1
Diaphorina citri	Psyllidae	CP012411	57.76% (12.39%)	57.50% (12.52%)	57.61% (12.07%)	57.90% (11.90%)	67.07% (10.46%)	66.98% (11.13%)	64.41% (11.18%)	99.72% (0.49%)	99.92% (0.23%)	1
Diaphorina cf. continua	Psyllidae	AP023214	57.64% (11.69%)	57.71% (11.53%)	57.83% (11.55%)	57.65% (11.55%)	66.92% (10.26%)	67.09% (10.62%)	64.57% (10.99%)	90.48% (4.44%)	90.43% (SD 4.55%)	90.24% (4.68%)	1
Heteropsylla cubana	Psyllidae	CP003543	58.93% (11.14%)	59.30% (11.19%)	59.67% (11.35%)	59.77% (11.24%)	67.43% (10.06%)	67.68% (10.28%)	65.57% (11.00%)	65.09% (10.81%)	64.51% (10.70%)	64.50% (11.26%)	64.37% (10.68%)	1
Heteropsylla texana	Psyllidae	CP003544	58.61% (11.46%)	58.97% (11.29%)	59.35% (11.17%)	59.11% (11.34%)	67.20% (10.91%)	67.10% (10.79%)	65.30% (11.23%)	64.93% (11.02%)	64.55% (11.10%)	64.48% (11.28%)	64.04% (11.08%)	82.98% (7.40%)	1
Cacopsylla pyri	Psyllidae	CP116500	59.08% (11.38%)	59.61% (11.48%)	59.81% (10.97%)	60.10% (10.83%)	68.75% (9.91%)	69.25% (10.25%)	66.08% (10.71%)	66.22% (10.47%)	66.10% (10.41%)	65.74% (10.67%)	66.14% (10.32%)	75.84% (9.56%)	74.58% (9.88%)	1
Cacopsylla pyricola	Psyllidae	CP102600	59.26% (11.64%)	59.88% (11.59%)	59.98% (11.34%)	60.14% (11.19%)	68.93% (10.24%)	69.02% (10.57%)	66.34% (11.01%)	66.62% (10.60%)	66.59% (10.57%)	66.07% (10.56%)	66.38% (10.36%)	76.30% (9.38%)	75.25% (9.71%)	93.34% (4.09%)	1
Cacopsylla melanoneura	Psyllidae	CP102597	59.04% (11.33%)	59.44% (11.50%)	59.11% (11.36%)	59.38% (11.29%)	68.94% (10.15%)	69.16% (10.41%)	66.04% (11.11%)	66.44% (10.67%)	66.22% (10.79%)	65.42% (11.01%)	66.28% (10.60%)	76.23% (9.17%)	75.08% (9.71%)	86.70% (6.91%)	87.21% (6.62%)	1
Cacopsylla melanoneura	Psyllidae	CP092145	59.26% (11.35%)	59.63% (11.65%)	59.47% (11.36%)	59.52% (11.12%)	68.99% (10.22%)	69.43% (10.26%)	66.49% (11.05%)	66.66% (10.64%)	66.53% (10.77%)	65.39% (11.13%)	66.54% (10.71%)	76.64% (8.97%)	75.46% (9.49%)	86.90% (6.84%)	87.16% (7.08%)	99.88% (0.49%)	1
Cacopsylla melanoneura	Psyllidae	CP102601	58.90% (11.37%)	59.31% (11.57%)	59.21% (11.22%)	59.35% (11.26%)	68.66% (10.38%)	69.06% (10.36%)	65.96% (11.08%)	66.17% (10.80%)	65.95% (10.92%)	65.31% (11.07%)	65.97% (10.80%)	76.14% (9.11%)	75.01% (9.51%)	86.62% (6.82%)	87.15% (6.60%)	99.93% (0.27%)	99.90% (0.27%)	1
Cacopsylla melanoneura	Psyllidae	CP092148	59.15% (11.57%)	59.49% (11.81%)	59.22% (11.61%)	59.28% (11.40%)	68.77% (10.39%)	69.10% (10.43%)	66.12% (11.29%)	66.36% (11.01%)	66.15% (11.17%)	65.29% (11.40%)	66.25% (11.00%)	76.33% (9.18%)	75.23% (9.62%)	86.75% (6.88%)	87.20% (6.59%)	99.93% (0.33%)	99.89% (0.39%)	99.91% (0.34%)	1
Cacopsylla melanoneura	Psyllidae	CP102595	58.98% (11.32%)	59.42% (11.51%)	59.06% (11.35%)	59.34% (11.27%)	68.73% (10.45%)	69.12% (10.42%)	66.01% (11.08%)	66.25% (10.79%)	66.02% (10.93%)	65.31% (11.07%)	66.08% (10.74%)	76.21% (9.11%)	75.08% (9.52%)	86.64% (6.82%)	87.22% (6.52%)	99.94% (0.32%)	99.90% (0.31%)	99.96% (0.15%)	99.94% (0.32%)	1
Cacopsylla melanoneura	Psyllidae	CP102596	58.99% (11.33%)	59.43% (11.52%)	59.06% (11.35%)	59.34% (11.27%)	68.74% (10.46%)	69.13% (10.43%)	66.02% (11.09%)	66.25% (10.79%)	66.02% (10.93%)	65.31% (11.07%)	66.08% (10.74%)	76.21% (9.12%)	75.08% (9.52%)	86.68% (6.83%)	87.22% (6.52%)	99.95% (0.25%)	99.92% (0.24%)	99.96% (0.18%)	99.94% (0.32%)	100.00% (0.07%)	1
Cacopsylla melanoneura	Psyllidae	CP092146	59.11% (11.46%)	59.63% (11.59%)	59.30% (11.48%)	59.27% (11.32%)	68.81% (10.31%)	69.19% (10.40%)	66.15% (11.10%)	66.37% (10.86%)	66.15% (11.02%)	65.28% (11.23%)	66.24% (10.85%)	76.43% (9.05%)	75.22% (9.57%)	86.78% (6.84%)	87.30% (6.48%)	99.94% (0.27%)	99.89% (0.36%)	99.93% (0.28%)	99.92% (0.38%)	99.95% (0.25%)	99.95% (0.25%)	1
Cacopsylla melanoneura	Psyllidae	CP092147	59.08% (11.42%)	59.51% (11.66%)	59.17% (11.48%)	59.27% (11.30%)	68.79% (10.29%)	69.20% (10.40%)	66.06% (11.16%)	66.25% (10.92%)	66.03% (11.08%)	65.17% (11.25%)	66.14% (10.90%)	76.37% (9.07%)	75.23% (9.58%)	86.75% (6.83%)	87.26% (6.48%)	99.93% (0.36%)	99.86% (0.54%)	99.92% (0.32%)	99.93% (0.33%)	99.94% (0.31%)	99.95% (0.30%)	99.94% (0.29%)	1
Cacopsylla picta	Psyllidae	CP102598	59.08% (11.46%)	59.20% (11.54%)	59.29% (11.46%)	59.53% (11.10%)	68.81% (10.36%)	69.20% (10.30%)	66.19% (11.00%)	66.25% (10.48%)	66.15% (10.54%)	65.46% (10.77%)	65.99% (10.24%)	76.11% (8.96%)	74.94% (9.22%)	86.08% (6.56%)	86.43% (6.53%)	90.19% (4.85%)	90.23% (4.90%)	90.11% (4.78%)	90.19% (4.83%)	90.17% (4.76%)	90.15% (4.75%)	90.25% (4.79%)	90.17% (4.82%)	1
Cacopsylla picta	Psyllidae	CP102599	59.07% (11.45%)	59.28% (11.51%)	59.50% (11.35%)	59.61% (11.06%)	68.73% (10.48%)	69.12% (10.38%)	66.09% (11.07%)	66.21% (10.52%)	66.12% (10.58%)	65.17% (11.18%)	65.94% (10.32%)	76.02% (9.10%)	74.82% (9.37%)	86.02% (6.62%)	86.42% (6.54%)	90.16% (4.86%)	90.19% (4.91%)	90.09% (4.81%)	90.15% (4.85%)	90.15% (4.78%)	90.14% (4.77%)	90.20% (4.80%)	90.13% (4.84%)	99.91% (0.25%)	1
