# Supplementary material for: Genomes of the Bacterial Endosymbionts of Carrot Psyllid Trioza apicalis Suggest Complementary Biosynthetic Capabilities
Source: Curr Microbiol. 2025 Feb 20;82(4):145. doi: 10.1007/s00284-025-04119-y (PMC11842425; doi:10.1007/s00284-025-04119-y)
Supplement: Supplementary file 7 — Supplementary file7 (XLSX 57 kb) [file 284_2025_4119_MOESM7_ESM.xlsx]

## Sheet: Reference
Genomes of the bacterial endosymbionts of carrot psyllid Trioza apicalis suggest complementary biosynthetic capabilities
Current Microbiology
Sarah Thompson, Jinhui Wang, Thomas Schott, Riitta Nissinen, Minna Haapalainen
University of Helsinki, email: minna.haapalainen@helsinki.fi or minna.haapalainen@luke.fi
Supplementary Data S7. Single copy orthologs used for analysing the evolutionary relationships between the strains of 'Candidatus Carsonella ruddii', the primary endosymbiont of psyllids, and between the gamma proteobacteria endosymbionts of insects. Locus tags for the gene loci are given in brackets.

## Sheet: Ca. Carsonella
Ortholog Group	Burkholderia cepacia (CP034553.1; CP034554.1; CP034555.1)	Candidatus Carsonella ruddii Diaphorina cf. continua (AP023214.1)	Candidatus Carsonella ruddii (CP012411)	Candidatus Carsonella ruddii (CP019943)	Candidatus Carsonella ruddii (CP024798)	Candidatus Carsonella ruddii (CP041245)	Candidatus Carsonella ruddii (CP059138)	Candidatus Carsonella ruddii (CP092145.1)	Candidatus Carsonella ruddii (CP092146.1)	Candidatus Carsonella ruddii (CP092147.1)	Candidatus Carsonella ruddii (CP092148.1)	Candidatus Carsonella ruddii (CP102595.1)	Candidatus Carsonella ruddii (CP102596.1)	Candidatus Carsonella ruddii (CP102597.1)	Candidatus Carsonella ruddii (CP102598.1)	Candidatus Carsonella ruddii (CP102599.1)	Candidatus Carsonella ruddii (CP102600.1)	Candidatus Carsonella ruddii (CP102601.1)	Candidatus Carsonella ruddii (CP116500.1)	Candidatus Carsonella ruddii CE (CP003541.1)	Candidatus Carsonella ruddii CS (CP003542.1)	Candidatus Carsonella ruddii DC (CP003467.1)	Candidatus Carsonella ruddii HC (CP003543.1)	Candidatus Carsonella ruddii HT (CP003544.1)	Candidatus Carsonella ruddii PC (CP003545.1)	Candidatus Carsonella ruddii PV (AP009180.1)
OG0001	F0F1_ATP_synthase_subunit_C (EJ998_00655)	atpE (CRDco_0040)	ATP_synthase_subunit_C (AMC76_00020)	ATP_synthase_F0_sector_subunit_c (BW244_0004)	F0F1_ATP_synthase_subunit_C (CUN91_00490)	atpE (FK493_00020)	atpE (G3R23_00020)	atpE (MEJ66_00025)	atpE (MEJ62_00025)	atpE (MEJ60_00025)	atpE (MEJ65_00025)	atpE (NU472_00025)	atpE (NU470_00025)	atpE (NU471_00025)	atpE (NVS84_00025)	atpE (NVS85_00025)	atpE (NVS86_00025)	atpE (NVS90_00025)	atpE (PNH44_00020)	atpE (A33U_04)	atpE (A33Y_04)	atpE (CRDC_00020)	atpE (A353_04)	atpE (A355_04)	atpE (A357_04)	F0F1-type_ATP_synthase_C_subunit (CRP_004)
OG0002	F0F1_ATP_synthase_subunit_alpha (EJ998_00670)	atpA (CRDco_0070)	ATP_F0F1_synthase_subunit_alpha (AMC76_00040)	ATP_synthase_alpha_chain (BW244_0007)	F0F1_ATP_synthase_subunit_alpha (CUN91_00505)	F0F1_ATP_synthase_subunit_alpha (FK493_00035)	F0F1_ATP_synthase_subunit_alpha (G3R23_00035)	atpA (MEJ66_00035)	atpA (MEJ62_00035)	atpA (MEJ60_00035)	atpA (MEJ65_00040)	atpA (NU472_00040)	atpA (NU470_00040)	atpA (NU471_00035)	atpA (NVS84_00035)	atpA (NVS85_00035)	atpA (NVS86_00035)	atpA (NVS90_00040)	atpA (PNH44_00035)	atpA (A33U_07)	atpA (A33Y_07)	atpA (CRDC_00040)	atpA (A353_07)	atpA (A355_07)	atpA (A357_07)	F0F1-type_ATP_synthase_alpha_subunit (CRP_007)
OG0003	F0F1_ATP_synthase_subunit_gamma (EJ998_00675)	atpG (CRDco_0080)	hypothetical_protein (AMC76_00045)	ATP_synthase_gamma_chain (BW244_0008)	hypothetical_protein (CUN91_00510)	hypothetical_protein (FK493_00040)	F0F1_ATP_synthase_subunit_gamma (G3R23_00040)	F0F1_ATP_synthase_subunit_gamma (MEJ66_00040)	F0F1_ATP_synthase_subunit_gamma (MEJ62_00040)	F0F1_ATP_synthase_subunit_gamma (MEJ60_00040)	F0F1_ATP_synthase_subunit_gamma (MEJ65_00045)	F0F1_ATP_synthase_subunit_gamma (NU472_00045)	F0F1_ATP_synthase_subunit_gamma (NU470_00045)	F0F1_ATP_synthase_subunit_gamma (NU471_00040)	F0F1_ATP_synthase_subunit_gamma (NVS84_00040)	F0F1_ATP_synthase_subunit_gamma (NVS85_00040)	F0F1_ATP_synthase_subunit_gamma (NVS86_00040)	F0F1_ATP_synthase_subunit_gamma (NVS90_00045)	F0F1_ATP_synthase_subunit_gamma (PNH44_00040)	atpG (A33U_08)	atpG (A33Y_08)	atpG (CRDC_00045)	atpG (A353_08)	atpG (A355_08)	atpG (A357_08)	F0F1-type_ATP_synthase_gamma_subunit (CRP_008)
OG0004	atpD (EJ998_00680)	atpD (CRDco_0090)	ATP_synthase_F0F1_subunit_beta (AMC76_00050)	ATP_synthase_beta_chain (BW244_0009)	atpD (CUN91_00515)	atpD (FK493_00045)	F0F1_ATP_synthase_subunit_beta (G3R23_00045)	atpD (MEJ66_00045)	atpD (MEJ62_00045)	atpD (MEJ60_00045)	atpD (MEJ65_00050)	atpD (NU472_00050)	atpD (NU470_00050)	atpD (NU471_00045)	atpD (NVS84_00045)	atpD (NVS85_00045)	atpD (NVS86_00045)	atpD (NVS90_00050)	atpD (PNH44_00045)	atpD (A33U_09)	atpD (A33Y_09)	atpD (CRDC_00050)	atpD (A353_09)	atpD (A355_09)	atpD (A357_09)	F0F1-type_ATP_synthase_beta_subunit (CRP_009)
OG0005	trifunctional_transcriptional_regulator/proline_dehydrogenase/L-glutamate_gamma-semialdehyde_dehydrogenase (EJ998_00720)	putA (CRDco_0880)	hypothetical_protein (AMC76_00530)	Proline_dehydrogenase__Proline_oxidase_ (BW244_0093)	bifunctional_proline_dehydrogenase/L-glutamate_gamma-semialdehyde_dehydrogenase_PutA (CUN91_00995)	putA (FK493_00525)	putA (G3R23_00515)	putA (MEJ66_00545)	putA (MEJ62_00530)	putA (MEJ60_00530)	putA (MEJ65_00535)	putA (NU472_00540)	putA (NU470_00540)	putA (NU471_00540)	putA (NVS84_00545)	putA (NVS85_00540)	putA (NVS86_00540)	putA (NVS90_00545)	putA (PNH44_00540)	putA (A33U_0103)	putA (A33Y_0103)	bifunctional_proline_dehydrogenase/pyrroline-5-carboxylate_dehydrogenase (CRDC_00490)	putA (A353_0105)	putA (A355_093)	putA (A357_094)	delta-1-pyrroline-5-carboxylate_dehydrogenase (CRP_077)
OG0006	metF (EJ998_01205)	metF (CRDco_0150)	hypothetical_protein (AMC76_00085)	5_10-methylenetetrahydrofolate_reductase (BW244_0016)	hypothetical_protein (CUN91_00545)	hypothetical_protein (FK493_00075)	methylenetetrahydrofolate_reductase (G3R23_00070)	methylenetetrahydrofolate_reductase (MEJ66_00080)	methylenetetrahydrofolate_reductase (MEJ62_00075)	methylenetetrahydrofolate_reductase (MEJ60_00075)	methylenetetrahydrofolate_reductase (MEJ65_00080)	methylenetetrahydrofolate_reductase (NU472_00080)	methylenetetrahydrofolate_reductase (NU470_00080)	methylenetetrahydrofolate_reductase (NU471_00075)	methylenetetrahydrofolate_reductase (NVS84_00075)	methylenetetrahydrofolate_reductase (NVS85_00075)	methylenetetrahydrofolate_reductase (NVS86_00075)	methylenetetrahydrofolate_reductase (NVS90_00080)	methylenetetrahydrofolate_reductase (PNH44_00075)	metF (A33U_014)	metF (A33Y_014)	metF (CRDC_00085)	metF (A353_015)	metF (A355_015)	metF (A357_015)	5_10-methylenetetrahydrofolate_reductase (CRP_015)
OG0007	50S_ribosomal_protein_L7/L12 (EJ998_01565)	rplL (CRDco_1760)	hypothetical_protein (AMC76_01020)	LSU_ribosomal_protein_L7/L12__P1/P2_ (BW244_0178)	50S_ribosomal_protein_L7/L12 (CUN91_00370)	50S_ribosomal_protein_L7/L12 (FK493_01030)	ribosomal_protein_L7/L12 (G3R23_01040)	ribosomal_protein_L7/L12 (MEJ66_01040)	ribosomal_protein_L7/L12 (MEJ62_01015)	ribosomal_protein_L7/L12 (MEJ60_01020)	ribosomal_protein_L7/L12 (MEJ65_01030)	ribosomal_protein_L7/L12 (NU472_01035)	ribosomal_protein_L7/L12 (NU470_01030)	ribosomal_protein_L7/L12 (NU471_01035)	ribosomal_protein_L7/L12 (NVS84_01035)	ribosomal_protein_L7/L12 (NVS85_01035)	ribosomal_protein_L7/L12 (NVS86_01035)	ribosomal_protein_L7/L12 (NVS90_01035)	bL12_family_ribosomal_protein (PNH44_01040)	rplL (A33U_0199)	rplL (A33Y_0199)	rplL (CRDC_00975)	rplL (A353_0203)	rplL (A355_0191)	rplL (A357_0191)	ribosomal_protein_L7/L12 (CRP_163)
OG0008	rpoB (EJ998_01570)	rpoB (CRDco_1750)	hypothetical_protein (AMC76_01015)	DNA-directed_RNA_polymerase_beta_subunit (BW244_0177)	DNA-directed_RNA_polymerase_subunit_beta (CUN91_00365)	DNA-directed_RNA_polymerase_subunit_beta (FK493_01025)	DNA-directed_RNA_polymerase_subunit_beta (G3R23_01035)	DNA-directed_RNA_polymerase_subunit_beta (MEJ66_01035)	DNA-directed_RNA_polymerase_subunit_beta (MEJ62_01010)	DNA-directed_RNA_polymerase_subunit_beta (MEJ60_01015)	DNA-directed_RNA_polymerase_subunit_beta (MEJ65_01025)	DNA-directed_RNA_polymerase_subunit_beta (NU472_01030)	DNA-directed_RNA_polymerase_subunit_beta (NU470_01025)	DNA-directed_RNA_polymerase_subunit_beta (NU471_01030)	DNA-directed_RNA_polymerase_subunit_beta (NVS84_01030)	DNA-directed_RNA_polymerase_subunit_beta (NVS85_01030)	DNA-directed_RNA_polymerase_subunit_beta (NVS86_01030)	DNA-directed_RNA_polymerase_subunit_beta (NVS90_01030)	DNA-directed_RNA_polymerase_subunit_beta (PNH44_01035)	rpoB (A33U_0198)	rpoB (A33Y_0198)	rpoB (CRDC_00970)	rpoB (A353_0202)	rpoB (A355_0190)	rpoB (A357_0190)	RNA_polymerase_beta_subunit (CRP_162)
OG0009	rpoC (EJ998_01575)	rpoC (CRDco_1740)	hypothetical_protein (AMC76_01010)	DNA-directed_RNA_polymerase_beta'_subunit (BW244_0176)	rpoC (CUN91_00360)	rpoC (FK493_01020)	hypothetical_protein (G3R23_01030)	rpoC (MEJ66_01030)	rpoC (MEJ62_01005)	rpoC (MEJ60_01010)	rpoC (MEJ65_01020)	rpoC (NU472_01025)	rpoC (NU470_01020)	rpoC (NU471_01025)	rpoC (NVS84_01025)	rpoC (NVS85_01025)	rpoC (NVS86_01025)	rpoC (NVS90_01025)	rpoC (PNH44_01030)	rpoC (A33U_0197)	rpoC (A33Y_0197)	rpoC (CRDC_00965)	rpoC (A353_0201)	rpoC (A355_0189)	rpoC (A357_0189)	RNA_polymerase_beta'_subunit (CRP_161)
OG0010	30S_ribosomal_protein_S12 (EJ998_01590)	rpsL (CRDco_1730)	30S_ribosomal_protein_S12 (AMC76_01005)	SSU_ribosomal_protein_S12p__S23e_ (BW244_0175)	30S_ribosomal_protein_S12 (CUN91_00355)	30S_ribosomal_protein_S12 (FK493_01015)	30S_ribosomal_protein_S12 (G3R23_01020)	rpsL (MEJ66_01025)	rpsL (MEJ62_01000)	rpsL (MEJ60_01005)	rpsL (MEJ65_01015)	rpsL (NU472_01020)	rpsL (NU470_01015)	rpsL (NU471_01020)	rpsL (NVS84_01020)	rpsL (NVS85_01020)	rpsL (NVS86_01020)	rpsL (NVS90_01020)	rpsL (PNH44_01025)	rpsL (A33U_0196)	rpsL (A33Y_0196)	rpsL (CRDC_00960)	rpsL (A353_0200)	rpsL (A355_0188)	rpsL (A357_0188)	ribosomal_protein_S12 (CRP_160)
OG0011	30S_ribosomal_protein_S7 (EJ998_01595)	rpsG (CRDco_1720)	hypothetical_protein (AMC76_01000)	30S_ribosomal_protein_S7 (BW244_0174)	30S_ribosomal_protein_S7 (CUN91_00350)	rpsG (FK493_01010)	rpsG (G3R23_01015)	rpsG (MEJ66_01020)	rpsG (MEJ62_00995)	rpsG (MEJ60_01000)	rpsG (MEJ65_01010)	rpsG (NU472_01015)	rpsG (NU470_01010)	rpsG (NU471_01015)	rpsG (NVS84_01015)	rpsG (NVS85_01015)	rpsG (NVS86_01015)	rpsG (NVS90_01015)	rpsG (PNH44_01020)	rpsG (A33U_0195)	rpsG (A33Y_0195)	rpsG (CRDC_00955)	rpsG (A353_0199)	rpsG (A355_0187)	rpsG (A357_0187)	ribosomal_protein_S7 (CRP_159)
OG0012	50S_ribosomal_protein_L2 (EJ998_01630)	rplB (CRDco_1660)	50S_ribosomal_protein_L2 (AMC76_00970)	LSU_ribosomal_protein_L2p__L8e_ (BW244_0168)	rplB (CUN91_00320)	rplB (FK493_00980)	rplB (G3R23_00985)	rplB (MEJ66_00985)	rplB (MEJ62_00965)	rplB (MEJ60_00970)	rplB (MEJ65_00975)	rplB (NU472_00985)	rplB (NU470_00980)	rplB (NU471_00985)	rplB (NVS84_00985)	rplB (NVS85_00985)	rplB (NVS86_00985)	rplB (NVS90_00985)	rplB (PNH44_00990)	rplB (A33U_0189)	rplB (A33Y_0189)	rplB (CRDC_00925)	rplB (A353_0193)	rplB (A355_0181)	rplB (A357_0181)	ribosomal_protein_L2 (CRP_153)
OG0013	30S_ribosomal_protein_S19 (EJ998_01635)	rpsS (CRDco_1650)	30S_ribosomal_protein_S19 (AMC76_00965)	SSU_ribosomal_protein_S19p__S15e_ (BW244_0167)	30S_ribosomal_protein_S19 (CUN91_00315)	rpsS (FK493_00975)	rpsS (G3R23_00980)	rpsS (MEJ66_00980)	rpsS (MEJ62_00960)	rpsS (MEJ60_00965)	rpsS (MEJ65_00970)	rpsS (NU472_00980)	rpsS (NU470_00975)	rpsS (NU471_00980)	rpsS (NVS84_00980)	rpsS (NVS85_00980)	rpsS (NVS86_00980)	rpsS (NVS90_00980)	rpsS (PNH44_00985)	rpsS (A33U_0188)	rpsS (A33Y_0188)	rpsS (CRDC_00920)	rpsS (A353_0192)	rpsS (A355_0180)	rpsS (A357_0180)	ribosomal_protein_S19 (CRP_152)
OG0014	50S_ribosomal_protein_L16 (EJ998_01650)	rplP (CRDco_1620)	50S_ribosomal_protein_L16 (AMC76_00950)	LSU_ribosomal_protein_L16p__L10e_ (BW244_0164)	50S_ribosomal_protein_L16 (CUN91_00300)	rplP (FK493_00960)	rplP (G3R23_00965)	rplP (MEJ66_00965)	rplP (MEJ62_00945)	rplP (MEJ60_00950)	rplP (MEJ65_00955)	rplP (NU472_00965)	rplP (NU470_00960)	rplP (NU471_00965)	rplP (NVS84_00965)	rplP (NVS85_00965)	rplP (NVS86_00965)	rplP (NVS90_00965)	rplP (PNH44_00970)	rplP (A33U_0185)	rplP (A33Y_0185)	rplP (CRDC_00905)	rplP (A353_0189)	rplP (A355_0177)	rplP (A357_0177)	ribosomal_protein_L16 (CRP_149)
OG0015	30S_ribosomal_protein_S17 (EJ998_01660)	rpsQ (CRDco_1610)	hypothetical_protein (AMC76_00945)	hypothetical_protein (BW244_0163)	rpsQ (CUN91_00295)	mitochondrial_small_ribosomal_subunit_protein_uS17m (FK493_00955)	rpsQ (G3R23_00960)	rpsQ (MEJ66_00960)	rpsQ (MEJ62_00940)	rpsQ (MEJ60_00945)	rpsQ (MEJ65_00950)	rpsQ (NU472_00960)	rpsQ (NU470_00955)	rpsQ (NU471_00960)	rpsQ (NVS84_00960)	rpsQ (NVS85_00960)	rpsQ (NVS86_00960)	rpsQ (NVS90_00960)	rpsQ (PNH44_00965)	rpsQ (A33U_0184)	rpsQ (A33Y_0184)	rpsQ (CRDC_00900)	rpsQ (A353_0188)	rpsQ (A355_0176)	rpsQ (A357_0176)	ribosomal_protein_S17 (CRP_148)
OG0016	50S_ribosomal_protein_L14 (EJ998_01665)	rplN (CRDco_1600)	50S_ribosomal_protein_L14 (AMC76_00940)	LSU_ribosomal_protein_L14p__L23e_ (BW244_0162)	50S_ribosomal_protein_L14 (CUN91_00290)	rplN (FK493_00950)	rplN (G3R23_00955)	rplN (MEJ66_00955)	rplN (MEJ62_00935)	rplN (MEJ60_00940)	rplN (MEJ65_00945)	rplN (NU472_00955)	rplN (NU470_00950)	rplN (NU471_00955)	rplN (NVS84_00955)	rplN (NVS85_00955)	rplN (NVS86_00955)	rplN (NVS90_00955)	rplN (PNH44_00960)	rplN (A33U_0183)	rplN (A33Y_0183)	rplN (CRDC_00895)	rplN (A353_0187)	rplN (A355_0175)	rplN (A357_0175)	ribosomal_protein_L14 (CRP_147)
OG0017	50S_ribosomal_protein_L5 (EJ998_01675)	rplE (CRDco_1590)	hypothetical_protein (AMC76_00935)	LSU_ribosomal_protein_L5p__L11e_ (BW244_0161)	rplE (CUN91_00285)	rplE (FK493_00945)	rplE (G3R23_00950)	rplE (MEJ66_00950)	rplE (MEJ62_00930)	rplE (MEJ60_00935)	rplE (MEJ65_00940)	rplE (NU472_00950)	rplE (NU470_00945)	rplE (NU471_00950)	rplE (NVS84_00950)	rplE (NVS85_00950)	rplE (NVS86_00950)	rplE (NVS90_00950)	rplE (PNH44_00955)	rplE (A33U_0182)	rplE (A33Y_0182)	rplE (CRDC_00890)	rplE (A353_0186)	rplE (A355_0174)	rplE (A357_0174)	ribosomal_protein_L5 (CRP_146)
OG0018	30S_ribosomal_protein_S5 (EJ998_01700)	rpsE (CRDco_1540)	hypothetical_protein (AMC76_00910)	SSU_ribosomal_protein_S5p__S2e_ (BW244_0156)	rpsE (CUN91_00260)	rpsE (FK493_00920)	rpsE (G3R23_00925)	hypothetical_protein (MEJ66_00925)	hypothetical_protein (MEJ62_00905)	hypothetical_protein (MEJ60_00910)	hypothetical_protein (MEJ65_00920)	hypothetical_protein (NU472_00925)	hypothetical_protein (NU470_00920)	hypothetical_protein (NU471_00925)	hypothetical_protein (NVS84_00925)	hypothetical_protein (NVS85_00925)	30S_ribosomal_protein_S5 (NVS86_00925)	hypothetical_protein (NVS90_00925)	rpsE (PNH44_00930)	rpsE (A33U_0177)	rpsE (A33Y_0177)	rpsE (CRDC_00865)	rpsE (A353_0181)	rpsE (A355_0169)	rpsE (A357_0169)	ribosomal_protein_S5 (CRP_141)
OG0019	50S_ribosomal_protein_L15 (EJ998_01710)	rplO (CRDco_1530)	hypothetical_protein (AMC76_00905)	LSU_ribosomal_protein_L15p__L27Ae_ (BW244_0155)	rplO (CUN91_00255)	rplO (FK493_00915)	uL15_family_ribosomal_protein (G3R23_00920)	uL15_family_ribosomal_protein (MEJ66_00920)	uL15_family_ribosomal_protein (MEJ62_00900)	uL15_family_ribosomal_protein (MEJ60_00905)	uL15_family_ribosomal_protein (MEJ65_00915)	uL15_family_ribosomal_protein (NU472_00920)	uL15_family_ribosomal_protein (NU470_00915)	uL15_family_ribosomal_protein (NU471_00920)	rplO (NVS84_00920)	rplO (NVS85_00920)	uL15_family_ribosomal_protein (NVS86_00920)	uL15_family_ribosomal_protein (NVS90_00920)	uL15_family_ribosomal_protein (PNH44_00925)	rplO (A33U_0176)	rplO (A33Y_0176)	rplO (CRDC_00860)	rplO (A353_0180)	rplO (A355_0168)	rplO (A357_0168)	putative_ribosomal_protein_L15 (CRP_140)
OG0020	translation_initiation_factor_IF-1 (EJ998_01720)	infA (CRDco_0380)	translation_initiation_factor_IF-1 (AMC76_00210)	Translation_initiation_factor_1 (BW244_0042)	infA (CUN91_00670)	infA (FK493_00200)	infA (G3R23_00205)	infA (MEJ66_00215)	infA (MEJ62_00205)	infA (MEJ60_00205)	infA (MEJ65_00210)	infA (NU472_00210)	infA (NU470_00210)	infA (NU471_00205)	infA (NVS84_00205)	infA (NVS85_00205)	infA (NVS86_00205)	infA (NVS90_00215)	infA (PNH44_00210)	infA (A33U_040)	infA (A33Y_040)	infA (CRDC_00215)	infA (A353_040)	infA (A355_037)	infA (A357_038)	translation_initiation_factor_IF-1 (CRP_037)
OG0021	50S_ribosomal_protein_L36 (EJ998_01725)	rpmJ (CRDco_1525)	rpmJ (AMC76_00900)	hypothetical_protein (BW244_0154)	rpmJ (CUN91_00250)	rpmJ (FK493_00910)	rpmJ (G3R23_00915)	rpmJ (MEJ66_00915)	rpmJ (MEJ62_00895)	rpmJ (MEJ60_00900)	rpmJ (MEJ65_00910)	rpmJ (NU472_00915)	rpmJ (NU470_00910)	rpmJ (NU471_00915)	rpmJ (NVS84_00915)	rpmJ (NVS85_00915)	rpmJ (NVS86_00915)	rpmJ (NVS90_00915)	rpmJ (PNH44_00920)	rpmJ (A33U_0175)	rpmJ (A33Y_0175)	rpmJ (CRDC_00855)	rpmJ (A353_0179)	rpmJ (A355_0167)	rpmJ (A357_0167)	ribosomal_protein_L36 (CRP_139)
OG0022	30S_ribosomal_protein_S13 (EJ998_01730)	rpsM (CRDco_1520)	hypothetical_protein (AMC76_00895)	SSU_ribosomal_protein_S13p__S18e_ (BW244_0153)	rpsM (CUN91_00245)	rpsM (FK493_00905)	rpsM (G3R23_00910)	rpsM (MEJ66_00910)	rpsM (MEJ62_00890)	rpsM (MEJ60_00895)	rpsM (MEJ65_00905)	ribosomal_protein_uS13 (NU472_00910)	ribosomal_protein_uS13 (NU470_00905)	ribosomal_protein_uS13 (NU471_00910)	ribosomal_protein_uS13 (NVS84_00910)	ribosomal_protein_uS13 (NVS85_00910)	rpsM (NVS86_00910)	ribosomal_protein_uS13 (NVS90_00910)	rpsM (PNH44_00915)	rpsM (A33U_0174)	rpsM (A33Y_0174)	rpsM (CRDC_00850)	rpsM (A353_0178)	rpsM (A355_0166)	rpsM (A357_0166)	ribosomal_protein_S13 (CRP_138)
OG0023	30S_ribosomal_protein_S11 (EJ998_01735)	rpsK (CRDco_1510)	30S_ribosomal_protein_S11 (AMC76_00890)	SSU_ribosomal_protein_S11p__S14e_ (BW244_0152)	30S_ribosomal_protein_S11 (CUN91_00240)	rpsK (FK493_00900)	rpsK (G3R23_00905)	rpsK (MEJ66_00905)	rpsK (MEJ62_00885)	rpsK (MEJ60_00890)	rpsK (MEJ65_00900)	rpsK (NU472_00905)	rpsK (NU470_00900)	rpsK (NU471_00905)	rpsK (NVS84_00905)	rpsK (NVS85_00905)	rpsK (NVS86_00905)	rpsK (NVS90_00905)	rpsK (PNH44_00910)	rpsK (A33U_0173)	rpsK (A33Y_0173)	rpsK (CRDC_00845)	rpsK (A353_0177)	rpsK (A355_0165)	rpsK (A357_0165)	ribosomal_protein_S11 (CRP_137)
OG0024	3-dehydroquinate_synthase (EJ998_01840)	aroB (CRDco_0280)	hypothetical_protein (AMC76_00150)	3-dehydroquinate_synthase (BW244_0030)	hypothetical_protein (CUN91_00615)	3-dehydroquinate_synthase (FK493_00145)	3-dehydroquinate_synthase (G3R23_00150)	3-dehydroquinate_synthase (MEJ66_00155)	3-dehydroquinate_synthase (MEJ62_00150)	3-dehydroquinate_synthase (MEJ60_00150)	3-dehydroquinate_synthase (MEJ65_00155)	3-dehydroquinate_synthase (NU472_00155)	3-dehydroquinate_synthase (NU470_00155)	3-dehydroquinate_synthase (NU471_00150)	3-dehydroquinate_synthase (NVS84_00150)	3-dehydroquinate_synthase (NVS85_00150)	3-dehydroquinate_synthase (NVS86_00150)	3-dehydroquinate_synthase (NVS90_00160)	3-dehydroquinate_synthase (PNH44_00150)	aroB (A33U_028)	aroB (A33Y_028)	aroB (CRDC_00155)	aroB (A353_029)	aroB (A355_028)	aroB (A357_029)	3-dehydroquinate_synthase (CRP_028)
OG0025	50S_ribosomal_protein_L27 (EJ998_02810)	rpmA (CRDco_1460)	hypothetical_protein (AMC76_00865)	LSU_ribosomal_protein_L27p (BW244_0147)	50S_ribosomal_protein_L27 (CUN91_00215)	50S_ribosomal_protein_L27 (FK493_00870)	rpmA (G3R23_00875)	bL27_family_ribosomal_protein (MEJ66_00880)	bL27_family_ribosomal_protein (MEJ62_00860)	bL27_family_ribosomal_protein (MEJ60_00865)	bL27_family_ribosomal_protein (MEJ65_00875)	bL27_family_ribosomal_protein (NU472_00880)	bL27_family_ribosomal_protein (NU470_00875)	bL27_family_ribosomal_protein (NU471_00880)	bL27_family_ribosomal_protein (NVS84_00880)	bL27_family_ribosomal_protein (NVS85_00880)	bL27_family_ribosomal_protein (NVS86_00880)	bL27_family_ribosomal_protein (NVS90_00880)	50S_ribosomal_protein_L27 (PNH44_00885)	rpmA (A33U_0168)	rpmA (A33Y_0168)	rpmA (CRDC_00820)	rpmA (A353_0172)	rpmA (A355_0160)	rpmA (A357_0160)	ribosomal_protein_L27 (CRP_132)
OG0026	30S_ribosomal_protein_S9 (EJ998_03350)	rpsI (CRDco_0540)	hypothetical_protein (AMC76_00310)	SSU_ribosomal_protein_S9p__S16e_ (BW244_0058)	rpsI (CUN91_00770)	rpsI (FK493_00300)	rpsI (G3R23_00305)	mitochondrial_small_ribosomal_subunit_protein_uS9m (MEJ66_00310)	mitochondrial_small_ribosomal_subunit_protein_uS9m (MEJ62_00300)	mitochondrial_small_ribosomal_subunit_protein_uS9m (MEJ60_00300)	mitochondrial_small_ribosomal_subunit_protein_uS9m (MEJ65_00305)	mitochondrial_small_ribosomal_subunit_protein_uS9m (NU472_00305)	mitochondrial_small_ribosomal_subunit_protein_uS9m (NU470_00305)	mitochondrial_small_ribosomal_subunit_protein_uS9m (NU471_00300)	mitochondrial_small_ribosomal_subunit_protein_uS9m (NVS84_00305)	mitochondrial_small_ribosomal_subunit_protein_uS9m (NVS85_00300)	mitochondrial_small_ribosomal_subunit_protein_uS9m (NVS86_00300)	mitochondrial_small_ribosomal_subunit_protein_uS9m (NVS90_00310)	mitochondrial_small_ribosomal_subunit_protein_uS9m (PNH44_00305)	rpsI (A33U_059)	rpsI (A33Y_059)	rpsI (CRDC_00300)	rpsI (A353_059)	rpsI (A355_051)	rpsI (A357_052)	ribosomal_protein_S9 (CRP_046)
OG0027	grpE (EJ998_03720)	grpE (CRDco_0730)	hypothetical_protein (AMC76_00430)	Heat_shock_protein_GrpE (BW244_0077)	grpE (CUN91_00895)	grpE (FK493_00425)	grpE (G3R23_00430)	grpE (MEJ66_00435)	grpE (MEJ62_00425)	grpE (MEJ60_00425)	grpE (MEJ65_00430)	grpE (NU472_00435)	grpE (NU470_00435)	grpE (NU471_00430)	grpE (NVS84_00435)	grpE (NVS85_00430)	grpE (NVS86_00435)	grpE (NVS90_00440)	grpE (PNH44_00435)	grpE (A33U_085)	grpE (A33Y_085)	grpE (CRDC_00405)	grpE (A353_085)	grpE (A355_073)	grpE (A357_073)	chaperone_protein_GrpE (CRP_061)
OG0028	30S_ribosomal_protein_S1 (EJ998_05410)	rpsA (CRDco_0580)	hypothetical_protein (AMC76_00330)	SSU_ribosomal_protein_S1p (BW244_0062)	hypothetical_protein (CUN91_00790)	S1_RNA-binding_domain-containing_protein (FK493_00320)	S1_RNA-binding_domain-containing_protein (G3R23_00325)	S1_RNA-binding_domain-containing_protein (MEJ66_00330)	S1_RNA-binding_domain-containing_protein (MEJ62_00320)	S1_RNA-binding_domain-containing_protein (MEJ60_00320)	S1_RNA-binding_domain-containing_protein (MEJ65_00325)	S1_RNA-binding_domain-containing_protein (NU472_00325)	S1_RNA-binding_domain-containing_protein (NU470_00325)	S1_RNA-binding_domain-containing_protein (NU471_00320)	S1_RNA-binding_domain-containing_protein (NVS84_00325)	S1_RNA-binding_domain-containing_protein (NVS85_00320)	S1_RNA-binding_domain-containing_protein (NVS86_00320)	S1_RNA-binding_domain-containing_protein (NVS90_00330)	S1_RNA-binding_domain-containing_protein (PNH44_00325)	rpsA (A33U_063)	rpsA (A33Y_063)	rpsA (CRDC_00320)	rpsA (A353_063)	rpsA (A355_055)	rpsA (A357_056)	putative_ribosomal_protein_S1 (CRP_050)
OG0029	pstB (EJ998_06795)	sufC (CRDco_0350)	hypothetical_protein (AMC76_00185)	Iron-sulfur_cluster_assembly_ATPase_protein_SufC (BW244_0038)	sufC (CUN91_00650)	ATP-binding_cassette_domain-containing_protein (FK493_00180)	ATP-binding_cassette_domain-containing_protein (G3R23_00185)	ATP-binding_cassette_domain-containing_protein (MEJ66_00190)	ATP-binding_cassette_domain-containing_protein (MEJ62_00185)	ATP-binding_cassette_domain-containing_protein (MEJ60_00185)	ATP-binding_cassette_domain-containing_protein (MEJ65_00190)	ATP-binding_cassette_domain-containing_protein (NU472_00190)	ATP-binding_cassette_domain-containing_protein (NU470_00190)	ATP-binding_cassette_domain-containing_protein (NU471_00185)	ATP-binding_cassette_domain-containing_protein (NVS84_00185)	ATP-binding_cassette_domain-containing_protein (NVS85_00185)	ATP-binding_cassette_domain-containing_protein (NVS86_00185)	ATP-binding_cassette_domain-containing_protein (NVS90_00195)	ATP-binding_cassette_domain-containing_protein (PNH44_00185)	sufC (A33U_036)	sufC (A33Y_036)	FeS_assembly_ATPase_SufC (CRDC_00195)	sufC (A353_036)	sufC (A355_033)	sufC (A357_034)	putative_ABC_transporter_ATP-binding_component (CRP_033)
OG0030	glutamine--tRNA_ligase/YqeY_domain_fusion_protein (EJ998_07450)	glnS (CRDco_0820)	hypothetical_protein (AMC76_00475)	Exodeoxyribonuclease_V_gamma_chain_RecC (BW244_0086)	hypothetical_protein (CUN91_00940)	hypothetical_protein (FK493_00470)	hypothetical_protein (G3R23_00465)	glutamate--tRNA_ligase_family_protein (MEJ66_00490)	glutamate--tRNA_ligase_family_protein (MEJ62_00475)	glutamate--tRNA_ligase_family_protein (MEJ60_00475)	glutamate--tRNA_ligase_family_protein (MEJ65_00480)	glutamate--tRNA_ligase_family_protein (NU472_00485)	glutamate--tRNA_ligase_family_protein (NU470_00485)	glutamate--tRNA_ligase_family_protein (NU471_00485)	glutamate--tRNA_ligase_family_protein (NVS84_00485)	glutamate--tRNA_ligase_family_protein (NVS85_00480)	glutamate--tRNA_ligase_family_protein (NVS86_00485)	glutamate--tRNA_ligase_family_protein (NVS90_00490)	glutamate--tRNA_ligase_family_protein (PNH44_00485)	glnS (A33U_093)	glnS (A33Y_093)	glnS (CRDC_00455)	glnS (A353_095)	glnS (A355_083)	glnS (A357_084)	glutaminyl-tRNA_synthetase (CRP_071)
OG0031	chorismate_synthase (EJ998_07745)	aroC (CRDco_0900)	hypothetical_protein (AMC76_00540)	Chorismate_synthase (BW244_0095)	chorismate_synthase (CUN91_01005)	aroC (FK493_00535)	aroC (G3R23_00525)	aroC (MEJ66_00555)	aroC (MEJ62_00540)	aroC (MEJ60_00540)	aroC (MEJ65_00545)	aroC (NU472_00550)	aroC (NU470_00550)	aroC (NU471_00550)	aroC (NVS84_00555)	aroC (NVS85_00550)	aroC (NVS86_00550)	aroC (NVS90_00555)	aroC (PNH44_00550)	aroC (A33U_0105)	aroC (A33Y_0105)	aroC (CRDC_00500)	aroC (A353_0107)	aroC (A355_095)	aroC (A357_096)	chorismate_synthase (CRP_079)
OG0032	ATP-dependent_Clp_protease_proteolytic_subunit (EJ998_11280)	clpP (CRDco_0830)	Clp_protease (AMC76_00495)	ATP-dependent_Clp_protease_proteolytic_subunit (BW244_0087)	ATP-dependent_Clp_protease_proteolytic_subunit (CUN91_00960)	ATP-dependent_Clp_protease_proteolytic_subunit (FK493_00490)	ATP-dependent_Clp_protease_proteolytic_subunit (G3R23_00485)	ATP-dependent_Clp_protease_proteolytic_subunit (MEJ66_00510)	ATP-dependent_Clp_protease_proteolytic_subunit (MEJ62_00495)	ATP-dependent_Clp_protease_proteolytic_subunit (MEJ60_00495)	ATP-dependent_Clp_protease_proteolytic_subunit (MEJ65_00500)	ATP-dependent_Clp_protease_proteolytic_subunit (NU472_00505)	ATP-dependent_Clp_protease_proteolytic_subunit (NU470_00505)	ATP-dependent_Clp_protease_proteolytic_subunit (NU471_00505)	ATP-dependent_Clp_protease_proteolytic_subunit (NVS84_00505)	ATP-dependent_Clp_protease_proteolytic_subunit (NVS85_00500)	ATP-dependent_Clp_protease_proteolytic_subunit (NVS86_00505)	ATP-dependent_Clp_protease_proteolytic_subunit (NVS90_00510)	ATP-dependent_Clp_protease_proteolytic_subunit (PNH44_00505)	clpP (A33U_097)	clpP (A33Y_097)	clpP (CRDC_00460)	clpP (A353_099)	clpP (A355_087)	clpP (A357_088)	ATP-dependent_Clp_protease_proteolytic_subunit (CRP_072)
OG0033	cls (EJ998_11890)	cls (CRDco_0850)	hypothetical_protein (AMC76_00505)	Hypothetical_Protein (BW244_0089)	hypothetical_protein (CUN91_00970)	phosphatidylserine/phosphatidylglycerophosphate/cardiolipin_synthase_family_protein (FK493_00500)	phosphatidylserine/phosphatidylglycerophosphate/cardiolipin_synthase_family_protein (G3R23_00495)	phosphatidylserine/phosphatidylglycerophosphate/cardiolipin_synthase_family_protein (MEJ66_00520)	phosphatidylserine/phosphatidylglycerophosphate/cardiolipin_synthase_family_protein (MEJ62_00505)	phosphatidylserine/phosphatidylglycerophosphate/cardiolipin_synthase_family_protein (MEJ60_00505)	phosphatidylserine/phosphatidylglycerophosphate/cardiolipin_synthase_family_protein (MEJ65_00510)	phosphatidylserine/phosphatidylglycerophosphate/cardiolipin_synthase_family_protein (NU472_00515)	phosphatidylserine/phosphatidylglycerophosphate/cardiolipin_synthase_family_protein (NU470_00515)	phosphatidylserine/phosphatidylglycerophosphate/cardiolipin_synthase_family_protein (NU471_00515)	phospholipase_D-like_domain-containing_protein (NVS84_00520)	phospholipase_D-like_domain-containing_protein (NVS85_00515)	phospholipase_D-like_domain-containing_protein (NVS86_00515)	phosphatidylserine/phosphatidylglycerophosphate/cardiolipin_synthase_family_protein (NVS90_00520)	phosphatidylserine/phosphatidylglycerophosphate/cardiolipin_synthase_family_protein (PNH44_00515)	cls (A33U_099)	cls (A33Y_099)	cardiolipin_synthetase (CRDC_00470)	cls (A353_0101)	cls (A355_089)	cls (A357_090)	hypothetical_protein (CRP_074)
OG0034	cyoC (EJ998_12080)	cyoC (CRDco_1800)	hypothetical_protein (AMC76_01055)	Cytochrome_O_ubiquinol_oxidase_subunit_III (BW244_0183)	hypothetical_protein (CUN91_00405)	hypothetical_protein (FK493_01065)	hypothetical_protein (G3R23_01080)	hypothetical_protein (MEJ66_01080)	hypothetical_protein (MEJ62_01055)	hypothetical_protein (MEJ60_01060)	hypothetical_protein (MEJ65_01070)	hypothetical_protein (NU472_01075)	hypothetical_protein (NU470_01070)	hypothetical_protein (NU471_01075)	hypothetical_protein (NVS84_01070)	hypothetical_protein (NVS85_01070)	hypothetical_protein (NVS86_01075)	hypothetical_protein (NVS90_01075)	cytochrome_o_ubiquinol_oxidase_subunit_III (PNH44_01080)	cyoC (A33U_0207)	cyoC (A33Y_0207)	cyoC (CRDC_01000)	cyoC (A353_0211)	cyoC (A355_0199)	cyoC (A357_0199)	cytochrome_O_ubiquinol_oxidase_subunit_III (CRP_168)
OG0035	cyoB (EJ998_12085)	cyoB (CRDco_1810)	hypothetical_protein (AMC76_01060)	Cytochrome_O_ubiquinol_oxidase_subunit_I (BW244_0184)	cytochrome_o_ubiquinol_oxidase_subunit_I (CUN91_00410)	cytochrome_o_ubiquinol_oxidase_subunit_I (FK493_01070)	cbb3-type_cytochrome_c_oxidase_subunit_I (G3R23_01085)	cbb3-type_cytochrome_c_oxidase_subunit_I (MEJ66_01085)	cbb3-type_cytochrome_c_oxidase_subunit_I (MEJ62_01060)	cbb3-type_cytochrome_c_oxidase_subunit_I (MEJ60_01065)	cbb3-type_cytochrome_c_oxidase_subunit_I (MEJ65_01075)	cbb3-type_cytochrome_c_oxidase_subunit_I (NU472_01080)	cbb3-type_cytochrome_c_oxidase_subunit_I (NU470_01075)	cbb3-type_cytochrome_c_oxidase_subunit_I (NU471_01080)	cbb3-type_cytochrome_c_oxidase_subunit_I (NVS84_01075)	cbb3-type_cytochrome_c_oxidase_subunit_I (NVS85_01075)	cbb3-type_cytochrome_c_oxidase_subunit_I (NVS86_01080)	cbb3-type_cytochrome_c_oxidase_subunit_I (NVS90_01080)	cbb3-type_cytochrome_c_oxidase_subunit_I (PNH44_01085)	cyoB (A33U_0208)	cyoB (A33Y_0208)	cyoB (CRDC_01005)	cyoB (A353_0212)	cyoB (A355_0200)	cyoB (A357_0200)	cytochrome_O_ubiquinol_oxidase_subunit_I (CRP_169)
OG0036	cyoA (EJ998_12090)	cyoA (CRDco_1820)	hypothetical_protein (AMC76_01065)	Cytochrome_O_ubiquinol_oxidase_subunit_II (BW244_0185)	hypothetical_protein (CUN91_00415)	hypothetical_protein (FK493_01075)	hypothetical_protein (G3R23_01090)	hypothetical_protein (MEJ66_01090)	hypothetical_protein (MEJ62_01065)	hypothetical_protein (MEJ60_01070)	hypothetical_protein (MEJ65_01080)	hypothetical_protein (NU472_01085)	hypothetical_protein (NU470_01080)	hypothetical_protein (NU471_01085)	hypothetical_protein (NVS84_01080)	hypothetical_protein (NVS85_01080)	hypothetical_protein (NVS86_01085)	hypothetical_protein (NVS90_01085)	hypothetical_protein (PNH44_01090)	cyoA (A33U_0209)	cyoA (A33Y_0209)	cyoA (CRDC_01010)	cyoA (A353_0213)	cyoA (A355_0201)	cyoA (A357_0201)	cytochrome_O_ubiquinol_oxidase_subunit_II (CRP_170)
OG0037	ilvC (EJ998_13510)	ilvC (CRDco_1390)	ketol-acid_reductoisomerase (AMC76_00835)	Ketol-acid_reductoisomerase (BW244_0140)	ketol-acid_reductoisomerase (CUN91_00185)	ilvC (FK493_00845)	ilvC (G3R23_00840)	ilvC (MEJ66_00850)	ilvC (MEJ62_00830)	ilvC (MEJ60_00835)	ilvC (MEJ65_00840)	ilvC (NU472_00850)	ilvC (NU470_00845)	ilvC (NU471_00850)	ilvC (NVS84_00850)	ilvC (NVS85_00850)	ilvC (NVS86_00845)	ilvC (NVS90_00850)	ilvC (PNH44_00850)	ilvC (A33U_0161)	ilvC (A33Y_0161)	ilvC (CRDC_00775)	ilvC (A353_0165)	ilvC (A355_0153)	ilvC (A357_0153)	ketol-acid_reductoisomerase (CRP_125)
OG0038	acetolactate_synthase_3_catalytic_subunit (EJ998_13520)	ilvB (CRDco_1410)	hypothetical_protein (AMC76_00845)	Acetolactate_synthase_large_subunit (BW244_0142)	acetolactate_synthase_3_large_subunit (CUN91_00195)	acetolactate_synthase_3_large_subunit (FK493_00850)	acetolactate_synthase_3_large_subunit (G3R23_00850)	thiamine_pyrophosphate-dependent_enzyme (MEJ66_00860)	thiamine_pyrophosphate-dependent_enzyme (MEJ62_00840)	thiamine_pyrophosphate-dependent_enzyme (MEJ60_00845)	thiamine_pyrophosphate-dependent_enzyme (MEJ65_00850)	thiamine_pyrophosphate-binding_protein (NU472_00860)	thiamine_pyrophosphate-binding_protein (NU470_00855)	thiamine_pyrophosphate-binding_protein (NU471_00860)	thiamine_pyrophosphate-binding_protein (NVS84_00860)	thiamine_pyrophosphate-binding_protein (NVS85_00860)	thiamine_pyrophosphate-binding_protein (NVS86_00855)	thiamine_pyrophosphate-binding_protein (NVS90_00860)	thiamine_pyrophosphate-binding_protein (PNH44_00860)	ilvI (A33U_0163)	ilvI (A33Y_0163)	ilvB (CRDC_00785)	ilvI (A353_0167)	ilvI (A355_0155)	ilvI (A357_0155)	acetolactate_synthase_large_subunit (CRP_127)
OG0039	DNA_polymerase_III_subunit_alpha (EJ998_13775)	dnaE (CRDco_0220)	hypothetical_protein (AMC76_00120)	DNA_polymerase_III_alpha_subunit (BW244_0024)	hypothetical_protein (CUN91_00585)	DNA_polymerase_III_subunit_alpha (FK493_00115)	DNA_polymerase_III_subunit_alpha (G3R23_00115)	dnaE (MEJ66_00125)	dnaE (MEJ62_00120)	dnaE (MEJ60_00120)	dnaE (MEJ65_00125)	dnaE (NU472_00125)	dnaE (NU470_00125)	dnaE (NU471_00120)	dnaE (NVS84_00120)	dnaE (NVS85_00120)	dnaE (NVS86_00120)	dnaE (NVS90_00130)	dnaE (PNH44_00120)	dnaE (A33U_022)	dnaE (A33Y_022)	dnaE (CRDC_00125)	dnaE (A353_023)	dnaE (A355_023)	dnaE (A357_024)	DNA_polymerase_III_alpha_subunit (CRP_023)
OG0040	tal (EJ998_13920)	talA (CRDco_1260)	hypothetical_protein (AMC76_00745)	Transaldolase (BW244_0128)	hypothetical_protein (CUN91_00095)	transaldolase (FK493_00745)	transaldolase (G3R23_00750)	hypothetical_protein (MEJ66_00770)	hypothetical_protein (MEJ62_00755)	hypothetical_protein (MEJ60_00755)	hypothetical_protein (MEJ65_00765)	hypothetical_protein (NU472_00770)	hypothetical_protein (NU470_00765)	hypothetical_protein (NU471_00775)	hypothetical_protein (NVS84_00770)	hypothetical_protein (NVS85_00770)	hypothetical_protein (NVS86_00765)	hypothetical_protein (NVS90_00770)	transaldolase_family_protein (PNH44_00770)	talA (A33U_0146)	talA (A33Y_0146)	transaldolase (CRDC_00705)	talA (A353_0149)	talA (A355_0137)	talA (A357_0138)	transaldolase (CRP_113)
OG0041	argH (EJ998_14365)	argH (CRDco_1870)	hypothetical_protein (AMC76_01090)	Argininosuccinate_lyase (BW244_0190)	argH (CUN91_00440)	argH (FK493_01100)	hypothetical_protein (G3R23_01115)	argH (MEJ66_01110)	argH (MEJ62_01085)	argH (MEJ60_01090)	argH (MEJ65_01100)	argH (NU472_01105)	argH (NU470_01100)	argH (NU471_01105)	argH (NVS84_01105)	argH (NVS85_01100)	argH (NVS86_01105)	argH (NVS90_01105)	argH (PNH44_01110)	argH (A33U_0215)	argH (A33Y_0215)	argH (CRDC_01035)	argH (A353_0217)	argH (A355_0205)	argH (A357_0207)	hypothetical_protein (CRP_176)
OG0042	methionine--tRNA_ligase (EJ998_14410)	metG (CRDco_1160)	hypothetical_protein (AMC76_00680)	Diaminopimelate_decarboxylase (BW244_0120)	hypothetical_protein (CUN91_00030)	class_I_tRNA_ligase_family_protein (FK493_00675)	class_I_tRNA_ligase_family_protein (G3R23_00665)	class_I_tRNA_ligase_family_protein (MEJ66_00700)	class_I_tRNA_ligase_family_protein (MEJ62_00685)	class_I_tRNA_ligase_family_protein (MEJ60_00685)	class_I_tRNA_ligase_family_protein (MEJ65_00690)	class_I_tRNA_ligase_family_protein (NU472_00700)	class_I_tRNA_ligase_family_protein (NU470_00695)	class_I_tRNA_ligase_family_protein (NU471_00705)	class_I_tRNA_ligase_family_protein (NVS84_00695)	class_I_tRNA_ligase_family_protein (NVS85_00695)	class_I_tRNA_ligase_family_protein (NVS86_00690)	class_I_tRNA_ligase_family_protein (NVS90_00700)	class_I_tRNA_ligase_family_protein (PNH44_00695)	metG (A33U_0132)	metG (A33Y_0132)	metG (CRDC_00650)	metG (A353_0134)	metG (A355_0122)	metG (A357_0122)	methionyl-tRNA_synthetase (CRP_102)
OG0043	ilvD (EJ998_14540)	ilvD (CRDco_0290)	dihydroxy-acid_dehydratase (AMC76_00155)	Dihydroxy-acid_dehydratase (BW244_0031)	dihydroxy-acid_dehydratase (CUN91_00620)	dihydroxy-acid_dehydratase (FK493_00150)	dihydroxy-acid_dehydratase (G3R23_00155)	dihydroxy-acid_dehydratase (MEJ66_00160)	dihydroxy-acid_dehydratase (MEJ62_00155)	dihydroxy-acid_dehydratase (MEJ60_00155)	dihydroxy-acid_dehydratase (MEJ65_00160)	dihydroxy-acid_dehydratase (NU472_00160)	dihydroxy-acid_dehydratase (NU470_00160)	dihydroxy-acid_dehydratase (NU471_00155)	dihydroxy-acid_dehydratase (NVS84_00155)	dihydroxy-acid_dehydratase (NVS85_00155)	dihydroxy-acid_dehydratase (NVS86_00155)	dihydroxy-acid_dehydratase (NVS90_00165)	dihydroxy-acid_dehydratase (PNH44_00155)	ilvD (A33U_029)	ilvD (A33Y_029)	ilvD (CRDC_00160)	ilvD (A353_030)	ilvD (A355_029)	ilvD (A357_030)	dihydroxy-acid_dehydratase (CRP_029)
OG0044	superoxide_dismutase_[Fe] (EJ998_15060)	sodA (CRDco_1060)	hypothetical_protein (AMC76_00625)	Superoxide_dismutase_[Fe] (BW244_0109)	hypothetical_protein (CUN91_01090)	hypothetical_protein (FK493_00620)	hypothetical_protein (G3R23_00610)	Fe-Mn_family_superoxide_dismutase (MEJ66_00645)	Fe-Mn_family_superoxide_dismutase (MEJ62_00630)	Fe-Mn_family_superoxide_dismutase (MEJ60_00630)	Fe-Mn_family_superoxide_dismutase (MEJ65_00635)	Fe-Mn_family_superoxide_dismutase (NU472_00640)	Fe-Mn_family_superoxide_dismutase (NU470_00635)	Fe-Mn_family_superoxide_dismutase (NU471_00645)	Fe-Mn_family_superoxide_dismutase (NVS84_00635)	Fe-Mn_family_superoxide_dismutase (NVS85_00635)	Fe-Mn_family_superoxide_dismutase (NVS86_00630)	Fe-Mn_family_superoxide_dismutase (NVS90_00640)	Fe-Mn_family_superoxide_dismutase (PNH44_00635)	sodA (A33U_0120)	sodA (A33Y_0120)	sodA (CRDC_00585)	sodA (A353_0122)	sodA (A355_0110)	sodA (A357_0111)	superoxide_dismutase (CRP_092)
OG0045	sucD (EJ998_15570)	sucD (CRDco_1130)	hypothetical_protein (AMC76_00660)	Succinyl-CoA_ligase_[ADP-forming]_alpha_chain (BW244_0117)	succinate--CoA_ligase_subunit_alpha (CUN91_00010)	succinate--CoA_ligase_subunit_alpha (FK493_00655)	succinate--CoA_ligase_subunit_alpha (G3R23_00645)	succinate--CoA_ligase_subunit_alpha (MEJ66_00680)	succinate--CoA_ligase_subunit_alpha (MEJ62_00665)	succinate--CoA_ligase_subunit_alpha (MEJ60_00665)	succinate--CoA_ligase_subunit_alpha (MEJ65_00670)	succinate--CoA_ligase_subunit_alpha (NU472_00680)	succinate--CoA_ligase_subunit_alpha (NU470_00675)	succinate--CoA_ligase_subunit_alpha (NU471_00685)	succinate--CoA_ligase_subunit_alpha (NVS84_00675)	succinate--CoA_ligase_subunit_alpha (NVS85_00675)	succinate--CoA_ligase_subunit_alpha (NVS86_00670)	succinate--CoA_ligase_subunit_alpha (NVS90_00680)	succinate--CoA_ligase_subunit_alpha (PNH44_00675)	sucD (A33U_0128)	sucD (A33Y_0128)	sucD (CRDC_00635)	sucD (A353_0130)	sucD (A355_0118)	sucD (A357_0118)	succinyl-CoA_synthetase_alpha_subunit (CRP_099)
OG0046	succinyl-CoA_ligase_subunit_beta (EJ998_15575)	sucC (CRDco_1140)	hypothetical_protein (AMC76_00665)	Succinyl-CoA_ligase_[ADP-forming]_beta_chain (BW244_0118)	hypothetical_protein (CUN91_00015)	hypothetical_protein (FK493_00660)	hypothetical_protein (G3R23_00650)	hypothetical_protein (MEJ66_00685)	hypothetical_protein (MEJ62_00670)	hypothetical_protein (MEJ60_00670)	hypothetical_protein (MEJ65_00675)	hypothetical_protein (NU472_00685)	hypothetical_protein (NU470_00680)	hypothetical_protein (NU471_00690)	hypothetical_protein (NVS84_00680)	hypothetical_protein (NVS85_00680)	hypothetical_protein (NVS86_00675)	hypothetical_protein (NVS90_00685)	hypothetical_protein (PNH44_00680)	sucC (A33U_0129)	sucC (A33Y_0129)	sucC (CRDC_00640)	sucC (A353_0131)	sucC (A355_0119)	sucC (A357_0119)	succinyl-CoA_synthetase_beta_subunit (CRP_100)
OG0047	aspS (EJ998_15950)	aspS (CRDco_0860)	hypothetical_protein (AMC76_00510)	Aspartyl-tRNA_synthetase (BW244_0090)	hypothetical_protein (CUN91_00975)	hypothetical_protein (FK493_00505)	hypothetical_protein (G3R23_00500)	hypothetical_protein (MEJ66_00525)	hypothetical_protein (MEJ62_00510)	hypothetical_protein (MEJ60_00510)	hypothetical_protein (MEJ65_00515)	hypothetical_protein (NU472_00520)	hypothetical_protein (NU470_00520)	hypothetical_protein (NU471_00520)	hypothetical_protein (NVS84_00525)	hypothetical_protein (NVS85_00520)	hypothetical_protein (NVS86_00520)	hypothetical_protein (NVS90_00525)	hypothetical_protein (PNH44_00520)	aspS (A33U_0100)	aspS (A33Y_0100)	aspS (CRDC_00475)	aspS (A353_0102)	aspS (A355_090)	aspS (A357_091)	aspartyl-tRNA_synthetase (CRP_075)
OG0048	gatB (EJ998_18070)	gatB (CRDco_0480)	hypothetical_protein (AMC76_00280)	Aspartyl-tRNA_Asn__amidotransferase_subunit_B (BW244_0052)	hypothetical_protein (CUN91_00740)	hypothetical_protein (FK493_00270)	hypothetical_protein (G3R23_00275)	hypothetical_protein (MEJ66_00280)	hypothetical_protein (MEJ62_00270)	hypothetical_protein (MEJ60_00270)	hypothetical_protein (MEJ65_00275)	hypothetical_protein (NU472_00275)	hypothetical_protein (NU470_00275)	hypothetical_protein (NU471_00270)	hypothetical_protein (NVS84_00275)	hypothetical_protein (NVS85_00270)	hypothetical_protein (NVS86_00270)	hypothetical_protein (NVS90_00280)	hypothetical_protein (PNH44_00275)	gatB (A33U_053)	gatB (A33Y_053)	gatB (CRDC_00270)	gatB (A353_053)	gatB (A355_047)	gatB (A357_048)	aspartyl/glutamyl-tRNA_amidotransferase_B_subunit (CRP_042)
OG0049	mnmE (EJ998_18470)	mnmE (CRDco_0010)	hypothetical_protein (AMC76_00005)	GTPase_and_tRNA-U34_5-formylation_enzyme_TrmE (BW244_0001)	hypothetical_protein (CUN91_00475)	GTP-binding_protein (FK493_00005)	50S_ribosome-binding_GTPase (G3R23_00005)	50S_ribosome-binding_GTPase (MEJ66_00010)	50S_ribosome-binding_GTPase (MEJ62_00010)	50S_ribosome-binding_GTPase (MEJ60_00010)	50S_ribosome-binding_GTPase (MEJ65_00010)	50S_ribosome-binding_GTPase (NU472_00010)	50S_ribosome-binding_GTPase (NU470_00010)	50S_ribosome-binding_GTPase (NU471_00010)	50S_ribosome-binding_GTPase (NVS84_00010)	50S_ribosome-binding_GTPase (NVS85_00010)	50S_ribosome-binding_GTPase (NVS86_00010)	50S_ribosome-binding_GTPase (NVS90_00010)	50S_ribosome-binding_GTPase (PNH44_00005)	trmE (A33U_01)	trmE (A33Y_01)	trmE (CRDC_00005)	trmE (A353_01)	trmE (A355_01)	trmE (A357_01)	tRNA_modification_GTPase (CRP_001)
OG0050	sufS (EJ998_22120)	sufS (CRDco_0360)	hypothetical_protein (AMC76_00200)	Cysteine_desulfurase__SufS_subfamily (BW244_0040)	hypothetical_protein (CUN91_00660)	aminotransferase_class_V-fold_PLP-dependent_enzyme (FK493_00190)	aminotransferase_class_V-fold_PLP-dependent_enzyme (G3R23_00195)	aminotransferase_class_V-fold_PLP-dependent_enzyme (MEJ66_00205)	aminotransferase_class_V-fold_PLP-dependent_enzyme (MEJ62_00195)	aminotransferase_class_V-fold_PLP-dependent_enzyme (MEJ60_00195)	aminotransferase_class_V-fold_PLP-dependent_enzyme (MEJ65_00200)	aminotransferase_class_V-fold_PLP-dependent_enzyme (NU472_00200)	aminotransferase_class_V-fold_PLP-dependent_enzyme (NU470_00200)	aminotransferase_class_V-fold_PLP-dependent_enzyme (NU471_00195)	aminotransferase_class_V-fold_PLP-dependent_enzyme (NVS84_00195)	aminotransferase_class_V-fold_PLP-dependent_enzyme (NVS85_00195)	cysteine_desulfurase (NVS86_00195)	aminotransferase_class_V-fold_PLP-dependent_enzyme (NVS90_00205)	aminotransferase_class_V-fold_PLP-dependent_enzyme (PNH44_00195)	sufS (A33U_038)	sufS (A33Y_038)	selenocysteine_lyase/cysteine_desulfurase (CRDC_00205)	sufS (A353_038)	sufS (A355_035)	sufS (A357_036)	selenocysteine_lyase (CRP_035)
OG0051	argininosuccinate_synthase (EJ998_23285)	argG (CRDco_1170)	argininosuccinate_synthase (AMC76_00690)	Argininosuccinate_synthase (BW244_0122)	argininosuccinate_synthase (CUN91_00040)	argininosuccinate_synthase (FK493_00685)	hypothetical_protein (G3R23_00675)	argininosuccinate_synthase (MEJ66_00710)	argininosuccinate_synthase (MEJ62_00695)	argininosuccinate_synthase (MEJ60_00695)	argininosuccinate_synthase (MEJ65_00700)	argininosuccinate_synthase (NU472_00710)	argininosuccinate_synthase (NU470_00705)	argininosuccinate_synthase (NU471_00715)	argininosuccinate_synthase (NVS84_00705)	argininosuccinate_synthase (NVS85_00705)	argininosuccinate_synthase (NVS86_00700)	argininosuccinate_synthase (NVS90_00710)	argininosuccinate_synthase (PNH44_00705)	argG (A33U_0134)	argG (A33Y_0134)	argG (CRDC_00660)	argG (A353_0136)	argG (A355_0124)	argG (A357_0124)	argininosuccinate_synthase (CRP_104)
OG0052	DNA_primase (EJ998_24175)	dnaG (CRDco_0650)	hypothetical_protein (AMC76_00375)	DNA_primase (BW244_0069)	hypothetical_protein (CUN91_00835)	toprim_domain-containing_protein (FK493_00365)	toprim_domain-containing_protein (G3R23_00370)	toprim_domain-containing_protein (MEJ66_00375)	toprim_domain-containing_protein (MEJ62_00365)	toprim_domain-containing_protein (MEJ60_00365)	toprim_domain-containing_protein (MEJ65_00370)	toprim_domain-containing_protein (NU472_00375)	toprim_domain-containing_protein (NU470_00375)	toprim_domain-containing_protein (NU471_00370)	toprim_domain-containing_protein (NVS84_00375)	toprim_domain-containing_protein (NVS85_00370)	toprim_domain-containing_protein (NVS86_00370)	toprim_domain-containing_protein (NVS90_00380)	toprim_domain-containing_protein (PNH44_00375)	dnaG (A33U_073)	dnaG (A33Y_073)	dnaG (CRDC_00365)	dnaG (A353_073)	dnaG (A355_065)	dnaG (A357_066)	putative_DNA_primase (CRP_058)
OG0053	gndA (EJ998_24275)	gnd (CRDco_0400)	hypothetical_protein (AMC76_00230)	6-phosphogluconate_dehydrogenase__decarboxylating (BW244_0044)	hypothetical_protein (CUN91_00690)	hypothetical_protein (FK493_00220)	hypothetical_protein (G3R23_00225)	NAD_P_-binding_domain-containing_protein (MEJ66_00240)	NAD_P_-binding_domain-containing_protein (MEJ62_00230)	NAD_P_-binding_domain-containing_protein (MEJ60_00230)	NAD_P_-binding_domain-containing_protein (MEJ65_00235)	NAD_P_-binding_domain-containing_protein (NU472_00235)	NAD_P_-binding_domain-containing_protein (NU470_00235)	NAD_P_-binding_domain-containing_protein (NU471_00230)	NAD_P_-binding_domain-containing_protein (NVS84_00230)	NAD_P_-binding_domain-containing_protein (NVS85_00230)	NAD_P_-binding_domain-containing_protein (NVS86_00230)	NAD_P_-binding_domain-containing_protein (NVS90_00240)	NAD_P_-binding_domain-containing_protein (PNH44_00235)	gnd (A33U_045)	gnd (A33Y_045)	6-phosphogluconate_dehydrogenase (CRDC_00225)	gnd (A353_045)	gnd (A355_042)	gnd (A357_043)	6-phosphogluconate_dehydrogenase (CRP_039)
OG0054	leuC (EJ998_24510)	leuC (CRDco_0910)	hypothetical_protein (AMC76_00545)	3-isopropylmalate_dehydratase_large_subunit (BW244_0096)	3-isopropylmalate_dehydratase_large_subunit (CUN91_01010)	3-isopropylmalate_dehydratase_large_subunit (FK493_00540)	3-isopropylmalate_dehydratase_large_subunit (G3R23_00530)	aconitase_family_protein (MEJ66_00560)	aconitase_family_protein (MEJ62_00545)	aconitase_family_protein (MEJ60_00545)	aconitase_family_protein (MEJ65_00550)	aconitase_family_protein (NU472_00555)	aconitase_family_protein (NU470_00555)	aconitase_family_protein (NU471_00555)	aconitase_family_protein (NVS84_00560)	aconitase_family_protein (NVS85_00555)	aconitase_family_protein (NVS86_00555)	aconitase_family_protein (NVS90_00560)	aconitase_family_protein (PNH44_00555)	leuC (A33U_0106)	leuC (A33Y_0106)	leuC (CRDC_00505)	leuC (A353_0108)	leuC (A355_096)	leuC (A357_097)	3-isopropylmalate_dehydratase_large_subunit (CRP_080)
OG0055	leuD (EJ998_24520)	leuD (CRDco_0920)	hypothetical_protein (AMC76_00550)	3-isopropylmalate_dehydratase_small_subunit (BW244_0097)	leuD (CUN91_01015)	leuD (FK493_00545)	leuD (G3R23_00535)	leuD (MEJ66_00565)	leuD (MEJ62_00550)	leuD (MEJ60_00550)	leuD (MEJ65_00555)	leuD (NU472_00560)	leuD (NU470_00560)	leuD (NU471_00560)	leuD (NVS84_00565)	leuD (NVS85_00560)	leuD (NVS86_00560)	leuD (NVS90_00565)	leuD (PNH44_00560)	leuD (A33U_0107)	leuD (A33Y_0107)	leuD (CRDC_00510)	leuD (A353_0109)	leuD (A355_097)	leuD (A357_098)	3-isopropylmalate_dehydratase_small_subunit (CRP_081)
OG0056	leuB (EJ998_24525)	leuB (CRDco_0930)	hypothetical_protein (AMC76_00555)	3-isopropylmalate_dehydrogenase (BW244_0098)	leuB (CUN91_01020)	leuB (FK493_00550)	leuB (G3R23_00540)	leuB (MEJ66_00570)	leuB (MEJ62_00555)	leuB (MEJ60_00555)	leuB (MEJ65_00560)	leuB (NU472_00565)	leuB (NU470_00565)	leuB (NU471_00565)	leuB (NVS84_00570)	leuB (NVS85_00565)	leuB (NVS86_00565)	leuB (NVS90_00570)	leuB (PNH44_00565)	leuB (A33U_0108)	leuB (A33Y_0108)	leuB (CRDC_00515)	leuB (A353_0110)	leuB (A355_098)	leuB (A357_099)	3-isopropylmalate_dehydrogenase (CRP_082)
OG0057	asd (EJ998_24535)	asd (CRDco_0940)	hypothetical_protein (AMC76_00560)	Aspartate-semialdehyde_dehydrogenase (BW244_0099)	aspartate-semialdehyde_dehydrogenase (CUN91_01025)	aspartate-semialdehyde_dehydrogenase (FK493_00555)	aspartate-semialdehyde_dehydrogenase (G3R23_00545)	aspartate-semialdehyde_dehydrogenase (MEJ66_00575)	aspartate-semialdehyde_dehydrogenase (MEJ62_00560)	aspartate-semialdehyde_dehydrogenase (MEJ60_00560)	aspartate-semialdehyde_dehydrogenase (MEJ65_00565)	aspartate-semialdehyde_dehydrogenase (NU472_00570)	aspartate-semialdehyde_dehydrogenase (NU470_00570)	aspartate-semialdehyde_dehydrogenase (NU471_00570)	aspartate-semialdehyde_dehydrogenase (NVS84_00575)	aspartate-semialdehyde_dehydrogenase (NVS85_00570)	aspartate-semialdehyde_dehydrogenase (NVS86_00570)	aspartate-semialdehyde_dehydrogenase (NVS90_00575)	aspartate-semialdehyde_dehydrogenase (PNH44_00570)	asd (A33U_0109)	asd (A33Y_0109)	aspartate-semialdehyde_dehydrogenase (CRDC_00520)	asd (A353_0111)	asd (A355_099)	asd (A357_0100)	aspartate-semialdehyde_dehydrogenase (CRP_083)
OG0058	ahpC (EJ998_25465)	ahpC (CRDco_1250)	hypothetical_protein (AMC76_00740)	Alkyl_hydroperoxide_reductase_protein_C (BW244_0127)	hypothetical_protein (CUN91_00090)	redoxin_domain-containing_protein (FK493_00740)	peroxiredoxin (G3R23_00745)	redoxin_domain-containing_protein (MEJ66_00765)	redoxin_domain-containing_protein (MEJ62_00750)	redoxin_domain-containing_protein (MEJ60_00750)	redoxin_domain-containing_protein (MEJ65_00760)	redoxin_domain-containing_protein (NU472_00765)	redoxin_domain-containing_protein (NU470_00760)	redoxin_domain-containing_protein (NU471_00770)	redoxin_domain-containing_protein (NVS84_00765)	redoxin_domain-containing_protein (NVS85_00765)	redoxin_domain-containing_protein (NVS86_00760)	redoxin_domain-containing_protein (NVS90_00765)	redoxin_domain-containing_protein (PNH44_00765)	ahpC (A33U_0145)	ahpC (A33Y_0145)	ahpC (CRDC_00700)	ahpC (A353_0148)	ahpC (A355_0136)	ahpC (A357_0137)	alkyl_hydroperoxide_reductase (CRP_112)
OG0059	diaminopimelate_decarboxylase (EJ998_30635)	lysA (CRDco_1880)	hypothetical_protein (AMC76_01095)	Diaminopimelate_decarboxylase (BW244_0191)	lysA (CUN91_00445)	hypothetical_protein (FK493_01105)	hypothetical_protein (G3R23_01120)	lysA (MEJ66_01115)	lysA (MEJ62_01090)	lysA (MEJ60_01095)	lysA (MEJ65_01105)	lysA (NU472_01110)	lysA (NU470_01105)	lysA (NU471_01110)	lysA (NVS84_01110)	lysA (NVS85_01105)	diaminopimelate_decarboxylase (NVS86_01110)	lysA (NVS90_01110)	lysA (PNH44_01115)	lysA (A33U_0216)	lysA (A33Y_0216)	lysA (CRDC_01040)	lysA (A353_0218)	lysA (A355_0206)	lysA (A357_0208)	diaminopimelate_decarboxylase (CRP_177)

## Sheet: Gamma proteobacteria
Ortholog Group	Arsenophonus nasoniae (CP038613.1)	Biostraticola tofi (SMCR01)	Buchnera aphidicola Schizaphis graminum (CP029205.1)	Budvicia aquatica (GCF_000427805.1)	Burkholderia cepacia ATCC 25416 (CP034553.1)	Candidatus Annandia adelgestsuga (CP026513.1)	Candidatus Annandia pinicola (CP045876.1)	Candidatus Arsenophonus lipoptenae (CP013920)	Candidatus Baumannia cicadellinicola (CP008985)	Candidatus Blochmannia floridanus (BX248583)	Candidatus Blochmannia pennsylvanicus str. BPEN (CP000016)	Candidatus Doolittlea endobia (LN999833.1)	Candidatus Erwinia dacicola (MAYS01)	Candidatus Erwinia haradaeae (LR217737)	Candidatus Fukatsuia symbiotica (CP021659.1)	Candidatus Gullanella endobia (LN999832.1)	Candidatus Hamiltonella defensa (CP022932)	Candidatus Hartigia pinicola (CP048208.1)	Candidatus Hoaglandella endobia (LN999835.1)	Candidatus Ishikawaella capsulata Mpkobe (AP010872)	Candidatus Mikella endobia (LN999831.1)	Candidatus Moranella endobia PCIT (CP002243.1)	Candidatus Pantoea carbekii (CP010907)	Candidatus Profftia tarda (LR890047)	Candidatus Purcelliella pentastirinorum (CP028374.1)	Candidatus Riesia pediculicola USDA (CP001085.1)	Candidatus Sodalis pierantonius str. SOPE (CP006568)	Candidatus Symbiopectobacterium sp. SyEd1 (CP081864.1)	Candidatus Tachikawaea gelatinosa (AP014521.1)	Candidatus Westeberhardia cardiocondylae (LN774881.1)	Enterobacter cloacae subsp. cloacae ATCC 13047 (CP001918)	Enterobacteriaceae bacterium Cmel17 (CP092144.1)	Enterobacteriaceae bacterium ET-AT1-13 (CP092142.1)	Enterobacteriaceae bacterium PC38 (CP102983.1)	Enterobacteriaceae bacterium PSmelAO1 (CP102980.1)	Enterobacteriaceae bacterium PSpicST1 (CP102982.1)	Enterobacteriaceae bacterium PSpyr (CP116499.1)	Erwinia amylovora (CP066796.1)	Escherichia coli DSM 30083 = JCM 1649 = ATCC 11775 (CP033092.2)	Hafnia alvei ATCC 13337 (RCWP01)	Limnobaculum xujianqingii (NZ_JABMLK01)	Morganella morganii subsp. morganii (CP034944.1)	Pectobacterium carotovorum subsp. carotovorum ICMP 5702 (AODT01)	Salmonella enterica subsp. enterica serovar Typhimurium str. LT2 (AE006468.2)	Serratia symbiotica (CP050855.1)	Sodalis glossinidius str. 'morsitans' (AP008232)	Sodalis praecaptivus (CP006569.1)	Sodalis sp. dw 23 (CP075169)	Sodalis-like symbiont of Bactericera trigonica (RBZS01)
OG001	glyQ (ArsFIN_00190 )	glycyl-tRNA_synthetase_alpha_chain (EDC52_105102 )	glyQ (DEO29_02315 )	glyQ (YWE_RS0104360 )	glyQ (EJ998_15820 )	glyQ (C3B56_00236 )	glyQ (GFK87_00083 )	glyQ (AUT07_00199 )	Glycyl-tRNA_synthetase_alpha_chain (IM45_363 )	glyQ (Bfl020 )	glyQ (BPEN_019 )	glyQ_1 (MHIR_DE00376 )	glycine--tRNA_ligase_subunit_alpha (BBW68_09850 )	glyQ (ERCIPICE3303_144__ERCIPICE3303_143 )	glyQ (CCS41_11430 )	glyQ (FVIR_GE00302 )	glyQ (CJJ18_02670 )	glyQ (GFV14_00258 )	glyQ (TPER_HE00499 )	glyQ (ICMP_020 )	glyQ (PMARG_ME00014 )	glyQ (MEPCIT_207 )	glycyl-tRNA_synthetase_alpha_chain_GlyQ (BMSBPS_0492 )	glyQ (PROFFT_A_05870 )	Glycyl-tRNA_synthetase_alpha_chain (C9I82_042 )	glyQ (RIEPE_0574 )	glyQ (SOPEG_4097 )	glyQ (K6K13_20560 )	glyQ (TGUWTKB_0750 )	glyQ (WEOB_058__WEOB_057 )	glycyl-tRNA_synthetase_subunit_alpha (ECL_00207 )	glyQ (MEJ63_00775 )	glyQ (MEJ61_00765 )	glyQ (NW936_00765 )	glyQ (NW935_00765 )	glyQ (NW933_00770 )	glyQ (PNH43_00770 )	glyQ (JGC47_00205 )	glyQ (EAS44_17015 )	glyQ (EAE69_19520 )	glyQ (GOL65_RS00480 )	glyQ (EO986_17945 )	glycyl-tRNA_synthetase (G032_00390 )	glyQ (STM3656 )	glyQ (SYMBAF_14340 )	glycyl-tRNA_synthase_alpha_subunit (SG0011 )	glyQ (Sant_0096 )	glyQ (GTU79_00090 )	glycine--tRNA_ligase_subunit_alpha (D8L93_05445 )
OG002	gyrB (ArsFIN_01550 )	DNA_gyrase_subunit_B (EDC52_10582 )	gyrB (DEO29_02965 )	gyrB (YWE_RS0106495 )	gyrB (EJ998_00020 )	gyrB (C3B56_00127 )	gyrB (GFK87_00324 )	gyrB (AUT07_00352 )	DNA_gyrase_subunit_B (IM45_305 )	gyrB (Bfl017 )	gyrB (BPEN_016 )	gyrB (MHIR_DE00610 )	DNA_gyrase_subunit_B (BBW68_02260 )	gyrB (ERCIPICE3303_083 )	gyrB (CCS41_11585 )	gyrB (FVIR_GE00298 )	gyrB (CJJ18_01485 )	gyrB (GFV14_00625 )	gyrB (TPER_HE00182 )	gyrB (ICMP_017 )	gyrB (PMARG_ME00265 )	gyrB (MEPCIT_019 )	DNA_gyrase_subunit_B_GyrB (BMSBPS_0495 )	gyrB (PROFFT_A_02700 )	DNA_gyrase_subunit_B (C9I82_168 )	gyrB (RIEPE_0153 )	gyrB (SOPEG_4127 )	gyrB (K6K13_00020 )	gyrB (TGUWTKB_0180 )	gyrB (WEOB_307 )	gyrB (ECL_00004 )	DNA_gyrase_subunit_B (MEJ63_00250 )	DNA_gyrase_subunit_B (MEJ61_00250 )	DNA_gyrase_subunit_B (NW936_00260 )	DNA_gyrase_subunit_B (NW935_00250 )	DNA_gyrase_subunit_B (NW933_00255 )	DNA_gyrase_subunit_B (PNH43_00255 )	gyrB (JGC47_00020 )	DNA_gyrase_subunit_B (EAS44_16305 )	gyrB (EAE69_19620 )	gyrB (GOL65_RS00020 )	gyrB (EO986_00020 )	gyrB (G032_20555 )	gyrB (STM3835 )	gyrB (SYMBAF_00020 )	DNA_gyrase_subunit_B_GyrB (SG0004 )	gyrB (Sant_0080 )	gyrB (GTU79_00020 )	DNA_gyrase_subunit_B (D8L93_05510 )
OG003	hypothetical_protein (ArsFIN_02120 )	transcription_termination_factor_Rho (EDC52_108128 )	rho (DEO29_03080 )	rho (YWE_RS0116760 )	transcription_termination_factor_Rho (EJ998_10795 )	hypothetical_protein (C3B56_00066 )	rho (GFK87_00263 )	rho (AUT07_00648 )	Transcription_termination_factor_Rho (IM45_443 )	rho (Bfl586 )	rho (BPEN_607 )	rho (MHIR_DE00274 )	transcription_termination_factor_Rho (BBW68_08515 )	rho (ERCIPICE3303_005 )	rho (CCS41_11790 )	rho (FVIR_GE00455 )	rho (CJJ18_05230 )	rho (GFV14_00762 )	hypothetical_protein (TPER_HE00202 )	rho (ICMP_637 )	rho (PMARG_ME00227 )	rho (MEPCIT_042 )	transcription_termination_factor_Rho (BMSBPS_0481 )	rho (PROFFT_A_06200 )	Transcription_termination_factor_Rho (C9I82_396 )	rho (RIEPE_0241 )	rho (SOPEG_0384 )	rho (K6K13_22265 )	rho (TGUWTKB_1320 )	rho (WEOB_293 )	transcription_termination_factor_Rho (ECL_05002 )	rho (MEJ63_00350 )	rho (MEJ61_00350 )	rho (NW936_00360 )	rho (NW935_00350 )	rho (NW933_00355 )	rho (PNH43_00355 )	rho (JGC47_16285 )	rho (EAS44_15885 )	rho (EAE69_13920 )	rho (GOL65_RS01085 )	rho (EO986_01325 )	rho (G032_19445 )	rho (STM3917 )	rho (SYMBAF_00900 )	transcription_termination_factor_Rho (SG2386 )	rho (Sant_0288 )	rho (GTU79_01495 )	rho (D8L93_05895 )
OG004	valS (ArsFIN_03250 )	valyl-tRNA_synthetase (EDC52_11211 )	valine--tRNA_ligase (DEO29_01155 )	valine--tRNA_ligase (YWE_RS0101755 )	valine--tRNA_ligase (EJ998_07640 )	valS (C3B56_00210 )	valS (GFK87_00057 )	valS (AUT07_00635 )	Valyl-tRNA_synthetase (IM45_652 )	valS (Bfl033 )	valS (BPEN_033 )	valS (MHIR_DE00393 )	valine--tRNA_ligase (BBW68_05250 )	valS (ERCIPICE3303_045 )	valine--tRNA_ligase (CCS41_07095 )	valS (FVIR_GE00396 )	valine--tRNA_ligase (CJJ18_07370 )	valS (GFV14_00543 )	valS (TPER_HE00309 )	valS (ICMP_298 )	valS (PMARG_ME00297 )	valS (MEPCIT_446 )	valyl-tRNA_synthetase_ValS (BMSBPS_0147 )	valS (PROFFT_A_02120 )	Valyl-tRNA_synthetase (C9I82_056 )	valS (RIEPE_0265 )	valS (SOPEG_2121 )	valine--tRNA_ligase (K6K13_01710 )	valS (TGUWTKB_5060 )	valS (WEOB_125 )	valyl-tRNA_synthetase (ECL_04596 )	valine--tRNA_ligase (MEJ63_00045 )	valine--tRNA_ligase (MEJ61_00050 )	valine--tRNA_ligase (NW936_00055 )	valine--tRNA_ligase (NW935_00050 )	valine--tRNA_ligase (NW933_00050 )	valine--tRNA_ligase (PNH43_00050 )	valine--tRNA_ligase (JGC47_02050 )	valS (EAS44_12755 )	valine--tRNA_ligase (EAE69_14475 )	valine--tRNA_ligase (GOL65_RS13040 )	valine--tRNA_ligase (EO986_01940 )	valyl-tRNA_synthase (G032_02050 )	valS (STM4475 )	valine--tRNA_ligase (SYMBAF_15635 )	valyl-tRNA_synthase (SG2111 )	valS (Sant_3826 )	valine--tRNA_ligase (GTU79_27515 )	valine--tRNA_ligase (D8L93_04020 )
OG005	ftsH (ArsFIN_03630 )	membrane_protease_FtsH_catalytic_subunit (EDC52_102370 )	ATP-dependent_zinc_metalloprotease_FtsH (DEO29_01080 )	ftsH (YWE_RS27020 )	ATP-dependent_metallopeptidase_FtsH/Yme1/Tma_family_protein (EJ998_06760 )	ftsH (C3B56_00201 )	ftsH (GFK87_00048 )	ftsH (AUT07_00620 )	Cell_division_protein_FtsH (IM45_1395 )	ftsH (Bfl098 )	hflB (BPEN_101 )	ftsH (MHIR_DE00182 )	hflB (BBW68_09910 )	ftsH (ERCIPICE3303_519 )	hflB (CCS41_03865 )	ftsH (FVIR_GE00249 )	hflB (CJJ18_08195 )	ftsH (GFV14_00177 )	ftsH (TPER_HE00094 )	ftsH (ICMP_287 )	ftsH (PMARG_ME00041 )	putative_ATP-dependent_metalloprotease_HflB_family (MEPCIT_301 )	ftsH (BMSBPS_0835 )	ftsH (PROFFT_A_03410 )	Cell_division_protein_FtsH (C9I82_449 )	hflB (RIEPE_0276 )	ftsH (SOPEG_1257 )	ftsH (K6K13_03265 )	ftsH (TGUWTKB_6320 )	ftsH (WEOB_195 )	ATP-dependent_metalloprotease (ECL_04557 )	ftsH (MEJ63_00205 )	ftsH (MEJ61_00205 )	ftsH (NW936_00215 )	ftsH (NW935_00205 )	ftsH (NW933_00210 )	ftsH (PNH43_00210 )	ftsH (JGC47_01880 )	ftsH (EAS44_19090 )	ftsH (EAE69_04350 )	ftsH (GOL65_RS10335 )	ftsH (EO986_01745 )	hflB (G032_03015 )	hflB (STM3296 )	ftsH (SYMBAF_00690 )	cell_division_protein (SG0371 )	ftsH (Sant_3461 )	ftsH (GTU79_23745 )	ftsH (D8L93_07950 )
OG006	greA (ArsFIN_03660 )	transcription_elongation_factor_GreA (EDC52_102367 )	transcription_elongation_factor_GreA (DEO29_01070 )	greA (YWE_RS0109815 )	greA (EJ998_06740 )	greA (C3B56_00199 )	greA (GFK87_00046 )	greA (AUT07_00619 )	Transcription_elongation_factor_GreA (IM45_1399 )	greA (Bfl096 )	greA (BPEN_099 )	greA (MHIR_DE00179 )	transcription_elongation_factor_GreA (BBW68_14535 )	greA (ERCIPICE3303_521 )	transcription_elongation_factor_GreA (CCS41_03850 )	greA (FVIR_GE00251 )	transcription_elongation_factor_GreA (CJJ18_08205 )	greA (GFV14_00175 )	greA (TPER_HE00096 )	greA (ICMP_285 )	greA (PMARG_ME00039 )	greA (MEPCIT_299 )	transcription_elongation_factor_GreA (BMSBPS_0833 )	greA (PROFFT_A_03390 )	Transcription_elongation_factor_GreA (C9I82_451 )	transcription_elongation_factor (RIEPE_0278 )	greA2 (SOPEG_1254 )	greA (K6K13_03250 )	greA (TGUWTKB_6290 )	greA (WEOB_193 )	transcription_elongation_factor_GreA (ECL_04560 )	greA (MEJ63_00015 )	greA (MEJ61_00015 )	greA (NW936_00015 )	greA (NW935_00015 )	greA (NW933_00015 )	greA (PNH43_00015 )	greA (JGC47_01865 )	greA (EAS44_19075 )	greA (EAE69_04365 )	greA (GOL65_RS10350 )	greA (EO986_01730 )	greA (G032_03000 )	greA (STM3299 )	greA (SYMBAF_00675 )	transcription_elongation_factor (SG0368 )	greA2 (Sant_3464 )	greA (GTU79_23760 )	greA (D8L93_07970 )
OG007	tsf (ArsFIN_06180 )	translation_elongation_factor_Ts__EF-Ts_ (EDC52_11129 )	tsf (DEO29_01815 )	tsf (YWE_RS0110165 )	elongation_factor_Ts (EJ998_11810 )	tsf (C3B56_00045 )	tsf (GFK87_00241 )	tsf (AUT07_00025 )	Translation_elongation_factor_Ts (IM45_1167 )	tsf (Bfl272 )	tsf (BPEN_280 )	tsf (MHIR_DE00692 )	translation_elongation_factor_Ts (BBW68_13510 )	tsf (ERCIPICE3303_192 )	tsf (CCS41_12055 )	tsf (FVIR_GE00060 )	tsf (CJJ18_02575 )	tsf (GFV14_00113 )	tsf (TPER_HE00349 )	tsf (ICMP_204 )	tsf (PMARG_ME00247 )	tsf (MEPCIT_328 )	translation_elongation_factor_Ts (BMSBPS_0075 )	tsf (PROFFT_A_03760 )	Translation_elongation_factor_Ts (C9I82_122 )	tsf (RIEPE_0360 )	tsf (SOPEG_3398 )	tsf (K6K13_19085 )	tsf (TGUWTKB_1400 )	tsf (WEOB_353 )	elongation_factor_Ts (ECL_00972 )	tsf (MEJ63_00590 )	tsf (MEJ61_00585 )	tsf (NW936_00585 )	tsf (NW935_00585 )	tsf (NW933_00590 )	tsf (PNH43_00590 )	tsf (JGC47_13105 )	elongation_factor_Ts (EAS44_10885 )	elongation_factor_Ts (EAE69_10115 )	tsf (GOL65_RS08505 )	elongation_factor_Ts (EO986_16115 )	tsf (G032_05025 )	tsf (STM0217 )	tsf (SYMBAF_11810 )	elongation_factor_EF-Ts (SG1942 )	tsf (Sant_0897 )	tsf (GTU79_05105 )	elongation_factor_Ts (D8L93_03025 )
OG008	frr (ArsFIN_06200 )	ribosome_recycling_factor (EDC52_11127 )	ribosome-recycling_factor (DEO29_01805 )	frr (YWE_RS0110175 )	ribosome_recycling_factor (EJ998_11800 )	frr (C3B56_00046 )	frr (GFK87_00242 )	frr (AUT07_00023 )	Ribosome_recycling_factor (IM45_1171 )	frr (Bfl274 )	frr (BPEN_282 )	frr (MHIR_DE00693 )	ribosome_recycling_factor (BBW68_13520 )	frr (ERCIPICE3303_194 )	ribosome_recycling_factor (CCS41_12065 )	frr (FVIR_GE00062 )	ribosome-recycling_factor (CJJ18_02585 )	frr (GFV14_00115 )	frr (TPER_HE00347 )	frr (ICMP_202 )	frr (PMARG_ME00246 )	frr (MEPCIT_329 )	ribosome_recycling_factor (BMSBPS_0073 )	frr (PROFFT_A_03740 )	Ribosome_recycling_factor (C9I82_072 )	frr (RIEPE_0358 )	frr (SOPEG_3396 )	frr (K6K13_19075 )	frr (TGUWTKB_1420 )	frr (WEOB_355 )	ribosome_releasing_factor (ECL_00974 )	ribosome_recycling_factor (MEJ63_00595 )	ribosome_recycling_factor (MEJ61_00590 )	ribosome_recycling_factor (NW936_00590 )	ribosome_recycling_factor (NW935_00590 )	ribosome_recycling_factor (NW933_00595 )	ribosome_recycling_factor (PNH43_00595 )	frr (JGC47_13095 )	ribosome_recycling_factor (EAS44_10875 )	ribosome_recycling_factor (EAE69_10105 )	frr (GOL65_RS08495 )	ribosome_recycling_factor (EO986_16105 )	frr (G032_05035 )	frr (STM0219 )	frr (SYMBAF_11800 )	ribosome_recycling_factor (SG1940 )	frr (Sant_0899 )	frr (GTU79_05115 )	ribosome_recycling_factor (D8L93_03015 )
OG009	rpsP (ArsFIN_09930 )	SSU_ribosomal_protein_S16P (EDC52_102642 )	30S_ribosomal_protein_S16 (DEO29_01020 )	rpsP (YWE_RS0123905 )	30S_ribosomal_protein_S16 (EJ998_05525 )	rpsP (C3B56_00018 )	rpsP (GFK87_00214 )	rpsP (AUT07_00382 )	SSU_ribosomal_protein_S16p (IM45_465 )	rpsP (Bfl173 )	rpsP (BPEN_179 )	rpsP (MHIR_DE00026 )	30S_ribosomal_protein_S16 (BBW68_03220 )	rpsP (ERCIPICE3303_010 )	30S_ribosomal_protein_S16 (CCS41_10455 )	rpsP (FVIR_GE00206 )	30S_ribosomal_protein_S16 (CJJ18_10305 )	rpsP (GFV14_00419 )	rpsP (TPER_HE00106 )	rpsP (ICMP_549 )	rpsP (PMARG_ME00292 )	rpsP (MEPCIT_320 )	30S_ribosomal_protein_S16 (BMSBPS_0651 )	rpsP (PROFFT_A_00530 )	SSU_ribosomal_protein_S16p (C9I82_111 )	rpsP (RIEPE_0052 )	rpsP (SOPEG_1071 )	rpsP (K6K13_16040 )	rpsP (TGUWTKB_4290 )	rpsP (WEOB_343 )	30S_ribosomal_protein_S16 (ECL_03942 )	rpsP (MEJ63_00570 )	rpsP (MEJ61_00565 )	rpsP (NW936_00570 )	rpsP (NW935_00565 )	rpsP (NW933_00570 )	rpsP (PNH43_00575 )	rpsP (JGC47_04115 )	30S_ribosomal_protein_S16 (EAS44_22700 )	30S_ribosomal_protein_S16 (EAE69_21190 )	rpsP (GOL65_RS06905 )	30S_ribosomal_protein_S16 (EO986_14270 )	rpsP (G032_15620 )	rpsP (STM2676 )	rpsP (SYMBAF_12965 )	30S_ribosomal_protein_S16 (SG0546 )	rpsP (Sant_3213 )	rpsP (GTU79_22350 )	30S_ribosomal_protein_S16 (D8L93_08740 )
OG010	rplS (ArsFIN_09960 )	LSU_ribosomal_protein_L19P (EDC52_102645 )	50S_ribosomal_protein_L19 (DEO29_01005 )	rplS (YWE_RS0123890 )	50S_ribosomal_protein_L19 (EJ998_05540 )	rplS (C3B56_00020 )	rplS (GFK87_00216 )	rplS (AUT07_00385 )	LSU_ribosomal_protein_L19p (IM45_459 )	rplS (Bfl176 )	rplS (BPEN_182 )	rplS (MHIR_DE00029 )	50S_ribosomal_protein_L19 (BBW68_03235 )	rplS (ERCIPICE3303_007 )	50S_ribosomal_protein_L19 (CCS41_10470 )	rplS (FVIR_GE00203 )	50S_ribosomal_protein_L19 (CJJ18_10290 )	rplS (GFV14_00422 )	rplS (TPER_HE00103 )	rplS (ICMP_546 )	rplS (PMARG_ME00295 )	rplS (MEPCIT_317 )	50S_ribosomal_protein_L19 (BMSBPS_0654 )	rplS (PROFFT_A_00500 )	LSU_ribosomal_protein_L19p (C9I82_114 )	rplS (RIEPE_0050 )	rplS (SOPEG_1074 )	rplS (K6K13_16025 )	rplS (TGUWTKB_4270 )	rplS (WEOB_341 )	50S_ribosomal_protein_L19 (ECL_03939 )	rplS (MEJ63_00560 )	rplS (MEJ61_00555 )	rplS (NW936_00560 )	rplS (NW935_00555 )	rplS (NW933_00560 )	rplS (PNH43_00565 )	rplS (JGC47_04130 )	rplS (EAS44_22715 )	rplS (EAE69_21175 )	rplS (GOL65_RS06890 )	rplS (EO986_14255 )	50S_ribosomal_protein_L19 (G032_15605 )	rplS (STM2673 )	rplS (SYMBAF_12950 )	50S_ribosomal_protein_L19 (SG0549 )	rplS (Sant_3210 )	rplS (GTU79_22335 )	rplS (D8L93_08760 )
OG011	trxB_1 (ArsFIN_12860 )	thioredoxin_reductase__NADPH_ (EDC52_103216 )	trxB (DEO29_01410 )	trxB (YWE_RS0105125 )	trxB (EJ998_04980 )	trxB (C3B56_00034 )	trxB (GFK87_00230 )	trxB (AUT07_00658 )	thioredoxin-disulfide_reductase (IM45_735 )	trxB (Bfl387 )	trxB (BPEN_398 )	trxB (MHIR_DE00600 )	thioredoxin-disulfide_reductase (BBW68_12660 )	trxB (ERCIPICE3303_306 )	trxB (CCS41_09575 )	trxB (FVIR_GE00439 )	trxB (CJJ18_00085 )	trxB (GFV14_00163 )	trxB (TPER_HE00245 )	trxB (ICMP_325 )	trxB (PMARG_ME00258 )	putative_thioredoxin_reductase (MEPCIT_451 )	thioredoxin_reductase_TrxB (BMSBPS_0360 )	trxB (PROFFT_A_00070 )	Thioredoxin_reductase (C9I82_287 )	gidA2 (RIEPE_0189 )	trxB (SOPEG_2030 )	trxB (K6K13_12385 )	trxB (TGUWTKB_5040 )	trxB (WEOB_208 )	thioredoxin_reductase (ECL_02762 )	trxB (MEJ63_01150 )	trxB (MEJ61_01140 )	trxB (NW936_01150 )	trxB (NW935_01140 )	trxB (NW933_01145 )	trxB (PNH43_01150 )	trxB (JGC47_06560 )	thioredoxin-disulfide_reductase (EAS44_07500 )	thioredoxin-disulfide_reductase (EAE69_18665 )	trxB (GOL65_RS05565 )	trxB (EO986_13095 )	thioredoxin_reductase (G032_13540 )	trxB (STM0958 )	trxB (SYMBAF_10570 )	thioredoxin_reductase (SG1106 )	trxB (Sant_2646 )	trxB (GTU79_08390 )	thioredoxin-disulfide_reductase (D8L93_01480 )
OG012	metG (ArsFIN_16010 )	methionyl-tRNA_synthetase (EDC52_101571 )	methionine--tRNA_ligase (DEO29_02450 )	metG (YWE_RS0108330 )	methionine--tRNA_ligase (EJ998_14410 )	metG (C3B56_00279 )	metG (GFK87_00126 )	metG (AUT07_00303 )	Methionyl-tRNA_synthetase (IM45_888 )	metG (Bfl471 )	metG (BPEN_486 )	metG_1 (MHIR_DE00052 )	metG (BBW68_12080 )	metG (ERCIPICE3303_573 )	methionine--tRNA_ligase (CCS41_00485 )	metG (FVIR_GE00180 )	methionine--tRNA_ligase (CJJ18_05500 )	metG (GFV14_00661 )	metG (TPER_HE00451 )	metG (ICMP_606 )	metG (PMARG_ME00263 )	metG (MEPCIT_350 )	methionyl-tRNA_synthetase_MetG (BMSBPS_0190 )	metG (PROFFT_A_00400 )	Methionyl-tRNA_synthetase (C9I82_382 )	metG (RIEPE_0571 )	metG (SOPEG_2730 )	metG (K6K13_06690 )	metG (TGUWTKB_1190 )	metG (WEOB_320 )	methionyl-tRNA_synthetase (ECL_03433 )	metG (MEJ63_01125 )	metG (MEJ61_01115 )	metG (NW936_01125 )	metG (NW935_01115 )	metG (NW933_01120 )	metG (PNH43_01125 )	metG (JGC47_10820 )	methionine--tRNA_ligase (EAS44_25345 )	methionine--tRNA_ligase (EAE69_07915 )	metG (GOL65_RS05765 )	methionine--tRNA_ligase (EO986_13365 )	metG (G032_06650 )	metG (STM2155 )	metG (SYMBAF_08735 )	methionyl-tRNA_synthase (SG0970 )	metG (Sant_1443 )	metG (GTU79_18575 )	methionine--tRNA_ligase (D8L93_06110 )
OG013	rplT (ArsFIN_16440 )	LSU_ribosomal_protein_L20P (EDC52_10152 )	50S_ribosomal_protein_L20 (DEO29_02355 )	rplT (YWE_RS0113565 )	50S_ribosomal_protein_L20 (EJ998_07830 )	rplT (C3B56_00317 )	rplT (GFK87_00165 )	rplT (AUT07_00255 )	LSU_ribosomal_protein_L20p (IM45_1037 )	rplT (Bfl354 )	rplT (BPEN_365 )	rplT (MHIR_DE00048 )	50S_ribosomal_protein_L20 (BBW68_10460 )	rplT (ERCIPICE3303_123 )	50S_ribosomal_protein_L20 (CCS41_08255 )	rplT (FVIR_GE00116 )	50S_ribosomal_protein_L20 (CJJ18_05605 )	rplT (GFV14_00429 )	rplT (TPER_HE00227 )	rplT (ICMP_414 )	rplT (PMARG_ME00277 )	rplT (MEPCIT_240 )	50S_ribosomal_protein_L20 (BMSBPS_0293 )	rplT (PROFFT_A_03350 )	LSU_ribosomal_protein_L20p (C9I82_379 )	rplT (RIEPE_0097 )	rplT (SOPEG_2409 )	rplT (K6K13_10830 )	rplT (TGUWTKB_2720 )	rplT (WEOB_284 )	50S_ribosomal_protein_L20 (ECL_02417 )	rplT (MEJ63_01165 )	rplT (MEJ61_01155 )	rplT (NW936_01165 )	rplT (NW935_01155 )	rplT (NW933_01160 )	rplT (PNH43_01165 )	rplT (JGC47_08015 )	50S_ribosomal_protein_L20 (EAS44_03150 )	50S_ribosomal_protein_L20 (EAE69_05190 )	rplT (GOL65_RS03955 )	50S_ribosomal_protein_L20 (EO986_08370 )	rplT (G032_12680 )	rplT (STM1336 )	rplT (SYMBAF_06465 )	50S_ribosomal_protein_L20 (SG1421 )	rplT (Sant_2077 )	rplT (GTU79_14095 )	rplT (D8L93_00605 )
OG014	mnmA (ArsFIN_24500 )	tRNA__5-methylaminomethyl-2-thiouridylate_-methyltransferase (EDC52_103369 )	mnmA (DEO29_01665 )	mnmA (YWE_RS0110855 )	mnmA (EJ998_03450 )	mnmA (C3B56_00280 )	mnmA (GFK87_00127 )	mnmA (AUT07_00535 )	tRNA-specific_2-thiouridylase_MnmA (IM45_942 )	trmU (Bfl392 )	trmU (BPEN_404 )	mnmA (MHIR_DE00095 )	tRNA_2-thiouridine_34__synthase_MnmA (BBW68_06645 )	mnmA (ERCIPICE3303_619__ERCIPICE3303_618 )	mnmA (CCS41_07810 )	mnmA (FVIR_GE00471 )	mnmA (CJJ18_06485 )	mnmA (GFV14_00538 )	mnmA (TPER_HE00275 )	trmU (ICMP_357 )	mnmA (PMARG_ME00069 )	trmU (MEPCIT_362 )	tRNA_5-methylaminomethyl-2thiouridylate-methyltransferase_TrmU (BMSBPS_0300 )	mnmA (PROFFT_A_06330 )	tRNA-specific_2-thiouridylase_MnmA (C9I82_248 )	trmU (RIEPE_0183 )	mnmA (SOPEG_2314 )	mnmA (K6K13_11315 )	trmU (TGUWTKB_6430 )	mnmA (WEOB_222 )	tRNA__5-methylaminomethyl-2-thiouridylate_-methyltransferase (ECL_02501 )	mnmA (MEJ63_00405 )	mnmA (MEJ61_00400 )	mnmA (NW936_00410 )	mnmA (NW935_00400 )	mnmA (NW933_00405 )	mnmA (PNH43_00405 )	mnmA (JGC47_07480 )	mnmA (EAS44_06360 )	mnmA (EAE69_06975 )	mnmA (GOL65_RS04610 )	mnmA (EO986_06815 )	mnmA (G032_12795 )	trmU (STM1234 )	mnmA (SYMBAF_06625 )	tRNA__5-methylaminomethyl-2-thiouridylate_-methyltransferase (SG1085 )	trmU (Sant_2450 )	mnmA (GTU79_09365 )	mnmA (D8L93_06225 )
OG015	holB (ArsFIN_24900 )	DNA_polymerase-3_subunit_delta' (EDC52_103348 )	DNA_polymerase_III_subunit_delta' (DEO29_01210 )	holB (YWE_RS0115580 )	DNA_polymerase_III_subunit_delta' (EJ998_11115 )	holB (C3B56_00324 )	holB (GFK87_00172 )	holB (AUT07_00078 )	DNA_polymerase_III_delta_prime_subunit (IM45_960 )	holB (Bfl400 )	holB (BPEN_412 )	holB (MHIR_DE00454 )	DNA_polymerase_III_subunit_delta' (BBW68_10985 )	holB (ERCIPICE3303_569 )	DNA_polymerase_III_subunit_delta' (CCS41_07905 )	holB (FVIR_GE00468 )	holB (CJJ18_06975 )	holB (GFV14_00291 )	holB (TPER_HE00284 )	holB (ICMP_366 )	holB (PMARG_ME00072 )	holB (MEPCIT_149 )	DNA_polymerase_III_delta_subunit_HolB (BMSBPS_0314 )	holB (PROFFT_A_02340 )	DNA_polymerase_III_delta_prime_subunit (C9I82_146 )	DNA_polymerase_III_delta'_subunit (RIEPE_0400 )	holB (SOPEG_2152 )	holB (K6K13_12755 )	holB (TGUWTKB_5850 )	holB (WEOB_237__WEOB_238 )	DNA_polymerase_III_subunit_delta' (ECL_02537 )	hypothetical_protein (MEJ63_00055 )	hypothetical_protein (MEJ61_00060 )	hypothetical_protein (NW936_00065 )	hypothetical_protein (NW935_00060 )	hypothetical_protein (NW933_00060 )	DNA_polymerase_III_subunit_delta'_C-terminal_domain-containing_protein (PNH43_00060 )	holB (JGC47_07240 )	DNA_polymerase_III_subunit_delta' (EAS44_06530 )	DNA_polymerase_III_subunit_delta' (EAE69_07340 )	holB (GOL65_RS02035 )	holB (EO986_06685 )	DNA_polymerase_III_subunit_delta' (G032_09895 )	holB (STM1201 )	holB (SYMBAF_06895 )	DNA_polymerase_III_delta_prime_subunit (SG1066 )	holB (Sant_2472 )	holB (GTU79_09255 )	holB (D8L93_06365 )
OG016	rpmF (ArsFIN_25000 )	LSU_ribosomal_protein_L32P (EDC52_103338 )	50S_ribosomal_protein_L32 (DEO29_01235 )	rpmF (YWE_RS0115535 )	50S_ribosomal_protein_L32 (EJ998_05790 )	rpmF (C3B56_00327 )	rpmF (GFK87_00175 )	rpmF (AUT07_00070 )	LSU_ribosomal_protein_L32p (IM45_976 )	rpmF (Bfl408 )	rpmF (BPEN_420 )	rpmF (MHIR_DE00215 )	50S_ribosomal_protein_L32 (BBW68_11035 )	rpmF (ERCIPICE3303_500 )	50S_ribosomal_protein_L32 (CCS41_11515 )	rpmF (FVIR_GE00462 )	50S_ribosomal_protein_L32 (CJJ18_07015 )	rpmF (GFV14_00284 )	rpmF (TPER_HE00290 )	rpmF (ICMP_372 )	rpmF (PMARG_ME00305 )	rpmF (MEPCIT_154 )	50S_ribosomal_protein_L32 (BMSBPS_0322 )	rpmF (PROFFT_A_05260 )	LSU_ribosomal_protein_L32p (C9I82_139 )	rpmF (RIEPE_0393 )	rpmF (SOPEG_2142 )	rpmF (K6K13_12805 )	rpmF (TGUWTKB_5790 )	rpmF (WEOB_231 )	50S_ribosomal_protein_L32 (ECL_02547 )	rpmF (MEJ63_00100 )	rpmF (MEJ61_00105 )	rpmF (NW936_00110 )	rpmF (NW935_00105 )	rpmF (NW933_00105 )	rpmF (PNH43_00105 )	rpmF (JGC47_07190 )	50S_ribosomal_protein_L32 (EAS44_06580 )	50S_ribosomal_protein_L32 (EAE69_07390 )	rpmF (GOL65_RS01990 )	50S_ribosomal_protein_L32 (EO986_06635 )	rpmF (G032_09845 )	rpmF (STM1191 )	rpmF (SYMBAF_06945 )	50S_ribosomal_protein_L32 (SG1056 )	rpmF (Sant_2482 )	rpmF (GTU79_09205 )	50S_ribosomal_protein_L32 (D8L93_06425 )
OG017	gltX (ArsFIN_28460 )	glutamyl-tRNA_synthetase (EDC52_101812 )	glutamate--tRNA_ligase (DEO29_02655 )	gltX (YWE_RS0124050 )	glutamate--tRNA_ligase (EJ998_12035 )	gltX (C3B56_00212 )	gltX (GFK87_00059 )	gltX (AUT07_00031 )	Glutamyl-tRNA_synthetase (IM45_1011 )	gltX (Bfl504 )	gltX (BPEN_521 )	gltX (MHIR_DE00284 )	glutamate--tRNA_ligase (BBW68_00605 )	gltX (ERCIPICE3303_127 )	glutamate--tRNA_ligase (CCS41_05750 )	gltX (FVIR_GE00196 )	glutamate--tRNA_ligase (CJJ18_07095 )	gltX (GFV14_00567 )	gltX (TPER_HE00189 )	gltX (ICMP_107 )	gltX (PMARG_ME00175 )	gltX (MEPCIT_340 )	glutamyl-tRNA_synthetase (BMSBPS_0148 )	gltX (PROFFT_A_03020 )	Glutamyl-tRNA_synthetase (C9I82_182 )	gltX (RIEPE_0491 )	gltX (SOPEG_2927 )	gltX (K6K13_15590 )	gltX (TGUWTKB_1730 )	gltX (WEOB_013 )	glutamyl-tRNA_synthetase (ECL_03736 )	gltX (MEJ63_00225 )	gltX (MEJ61_00225 )	gltX (NW936_00235 )	gltX (NW935_00225 )	gltX (NW933_00230 )	gltX (PNH43_00230 )	gltX (JGC47_11750 )	glutamate--tRNA_ligase (EAS44_23675 )	glutamate--tRNA_ligase (EAE69_01155 )	gltX (GOL65_RS07000 )	glutamate--tRNA_ligase (EO986_05855 )	gltX (G032_15015 )	gltX (STM2415 )	gltX (SYMBAF_08335 )	glutamyl-tRNA_synthase (SG1676 )	gltX (Sant_1263 )	gltX (GTU79_19915 )	glutamate--tRNA_ligase (D8L93_09580 )
OG018	ileS (ArsFIN_35200 )	isoleucyl-tRNA_synthetase (EDC52_102446 )	isoleucine--tRNA_ligase (DEO29_02245 )	ileS (YWE_RS0102170 )	isoleucine--tRNA_ligase (EJ998_14900 )	ileS (C3B56_00143 )	ileS (GFK87_00340 )	ileS (AUT07_00265 )	Isoleucyl-tRNA_synthetase (IM45_1224 )	ileS (Bfl118 )	ileS (BPEN_122 )	ileS (MHIR_DE00134 )	isoleucine--tRNA_ligase (BBW68_07500 )	ileS (ERCIPICE3303_461__ERCIPICE3303_462 )	isoleucine--tRNA_ligase (CCS41_08435 )	ileS (FVIR_GE00234 )	isoleucine--tRNA_ligase (CJJ18_06260 )	ileS (GFV14_00308 )	ileS (TPER_HE00412 )	ileS (ICMP_315 )	ileS (PMARG_ME00026 )	ileS (MEPCIT_082 )	isoleucyl-tRNA_synthetase_IleS (BMSBPS_0127 )	ileS (PROFFT_A_06420 )	Isoleucyl-tRNA_synthetase (C9I82_086 )	ileS (RIEPE_0553 )	ileS (SOPEG_1368 )	ileS (K6K13_18230 )	ileS (TGUWTKB_6210 )	ileS (WEOB_413 )	isoleucyl-tRNA_synthetase (ECL_00834 )	ileS (MEJ63_00530 )	ileS (MEJ61_00525 )	ileS (NW936_00535 )	ileS (NW935_00525 )	ileS (NW933_00530 )	ileS (PNH43_00535 )	ileS (JGC47_13905 )	isoleucine--tRNA_ligase (EAS44_11665 )	isoleucine--tRNA_ligase (EAE69_10950 )	ileS (GOL65_RS15150 )	isoleucine--tRNA_ligase (EO986_16540 )	ileS (G032_17695 )	ileS (STM0046 )	ileS (SYMBAF_13870 )	isoleucyl-tRNA_synthase (SG0414 )	ileS (Sant_3396 )	ileS (GTU79_23395 )	ileS (D8L93_07620 )
OG019	dnaJ (ArsFIN_35290 )	molecular_chaperone_DnaJ (EDC52_102438 )	dnaJ (DEO29_02230 )	dnaJ (YWE_RS0102150 )	dnaJ (EJ998_03740 )	dnaJ (C3B56_00145 )	dnaJ (GFK87_00342 )	dnaJ (AUT07_00268 )	Chaperone_protein_DnaJ (IM45_1219 )	dnaJ (Bfl115 )	dnaJ (BPEN_119 )	dnaJ (MHIR_DE00372 )	molecular_chaperone_DnaJ (BBW68_11055 )	dnaJ (ERCIPICE3303_159 )	dnaJ (CCS41_03725 )	dnaJ (FVIR_GE00237 )	dnaJ (CJJ18_07115 )	dnaJ (GFV14_00548 )	dnaJ (TPER_HE00414 )	dnaJ (ICMP_313 )	dnaJ (PMARG_ME00024 )	dnaJ (MEPCIT_084 )	chaperone_protein_DnaJ (BMSBPS_0130 )	dnaJ (PROFFT_A_02490 )	Chaperone_protein_DnaJ (C9I82_090 )	dnaJ (RIEPE_0549 )	dnaJ (SOPEG_1364 )	dnaJ (K6K13_18260 )	dnaJ (TGUWTKB_5680 )	dnaJ (WEOB_411 )	chaperone_Hsp40 (ECL_00828 )	dnaJ (MEJ63_00455 )	dnaJ (MEJ61_00450 )	dnaJ (NW936_00460 )	dnaJ (NW935_00450 )	dnaJ (NW933_00455 )	dnaJ (PNH43_00455 )	dnaJ (JGC47_13925 )	dnaJ (EAS44_11720 )	dnaJ (EAE69_10975 )	dnaJ (GOL65_RS15095 )	dnaJ (EO986_16570 )	molecular_chaperone_DnaJ (G032_17720 )	dnaJ (STM0013 )	dnaJ (SYMBAF_13890 )	chaperone_protein_DnaJ (SG0410 )	dnaJ (Sant_3401 )	dnaJ (GTU79_23415 )	dnaJ (D8L93_07645 )
OG020	rpsI (ArsFIN_39160 )	SSU_ribosomal_protein_S9P (EDC52_102102 )	30S_ribosomal_protein_S9 (DEO29_01040 )	rpsI (YWE_RS0126030 )	30S_ribosomal_protein_S9 (EJ998_03350 )	rpsI (C3B56_00193 )	rpsI (GFK87_00040 )	rpsI (AUT07_00440 )	SSU_ribosomal_protein_S9p__S16e_ (IM45_081 )	rpsI (Bfl050 )	rpsI (BPEN_051 )	rpsI (MHIR_DE00037 )	30S_ribosomal_protein_S9 (BBW68_08110 )	rpsI (ERCIPICE3303_147 )	30S_ribosomal_protein_S9 (CCS41_12940 )	rpsI (FVIR_GE00410 )	30S_ribosomal_protein_S9 (CJJ18_03065 )	rpsI (GFV14_00527 )	rpsI (TPER_HE00081 )	rpsI (ICMP_161 )	rpsI (PMARG_ME00284 )	rpsI (MEPCIT_315 )	30S_ribosomal_protein_S9 (BMSBPS_0815 )	rpsI (PROFFT_A_05620 )	SSU_ribosomal_protein_S9p__S16e_ (C9I82_006 )	rpsI (RIEPE_0027 )	rpsI (SOPEG_0175 )	rpsI (K6K13_01360 )	rpsI (TGUWTKB_3430 )	rpsI (WEOB_027 )	30S_ribosomal_protein_S9 (ECL_04611 )	rpsI (MEJ63_00325 )	rpsI (MEJ61_00325 )	rpsI (NW936_00335 )	rpsI (NW935_00325 )	rpsI (NW933_00330 )	rpsI (PNH43_00330 )	rpsI (JGC47_01695 )	30S_ribosomal_protein_S9 (EAS44_18870 )	30S_ribosomal_protein_S9 (EAE69_20935 )	rpsI (GOL65_RS21340 )	30S_ribosomal_protein_S9 (EO986_03530 )	30S_ribosomal_protein_S9 (G032_01575 )	rpsI (STM3344 )	rpsI (SYMBAF_02970 )	30S_ribosomal_protein_S9 (SG0217 )	rpsI (Sant_3683 )	rpsI (GTU79_03210 )	30S_ribosomal_protein_S9 (D8L93_03820 )
OG021	rplQ (ArsFIN_40890 )	LSU_ribosomal_protein_L17P (EDC52_11832 )	rplQ (DEO29_00470 )	rplQ (YWE_RS0117445 )	50S_ribosomal_protein_L17 (EJ998_01750 )	rplQ (C3B56_00076 )	rplQ (GFK87_00273 )	rplQ (AUT07_00165 )	LSU_ribosomal_protein_L17p (IM45_801 )	rplQ (Bfl217 )	rplQ (BPEN_224 )	rplQ (MHIR_DE00561 )	50S_ribosomal_protein_L17 (BBW68_09230 )	rplQ (ERCIPICE3303_281 )	rplQ (CCS41_10985 )	rplQ (FVIR_GE00359 )	rplQ (CJJ18_05665 )	rplQ (GFV14_00590 )	rplQ (TPER_HE00132 )	rplQ (ICMP_278 )	rplQ (PMARG_ME00079 )	rplQ (MEPCIT_415 )	50S_ribosomal_protein_L17 (BMSBPS_0723 )	rplQ (PROFFT_A_04470 )	LSU_ribosomal_protein_L17p (C9I82_191 )	rplQ (RIEPE_0424 )	rplQ (SOPEG_0070 )	rplQ (K6K13_21190 )	rplQ (TGUWTKB_0900 )	rplQ (WEOB_107 )	50S_ribosomal_protein_L17 (ECL_04671 )	rplQ (MEJ63_00740 )	rplQ (MEJ61_00735 )	rplQ (NW936_00735 )	rplQ (NW935_00735 )	rplQ (NW933_00740 )	rplQ (PNH43_00740 )	rplQ (JGC47_01390 )	rplQ (EAS44_18505 )	rplQ (EAE69_16345 )	rplQ (GOL65_RS11050 )	rplQ (EO986_01150 )	rplQ (G032_18370 )	rplQ (STM3414 )	rplQ (SYMBAF_14590 )	50S_ribosomal_protein_L17 (SG2252 )	rplQ (Sant_0452 )	rplQ (GTU79_02685 )	rplQ (D8L93_04760 )
OG022	rpoA (ArsFIN_40900 )	DNA-directed_RNA_polymerase_subunit_alpha (EDC52_11831 )	DNA-directed_RNA_polymerase_subunit_alpha (DEO29_00465 )	rpoA (YWE_RS0117440 )	DNA-directed_RNA_polymerase_subunit_alpha (EJ998_01745 )	rpoA (C3B56_00077 )	rpoA (GFK87_00274 )	rpoA (AUT07_00166 )	DNA-directed_RNA_polymerase_alpha_subunit (IM45_799 )	rpoA (Bfl216 )	rpoA (BPEN_223 )	rpoA (MHIR_DE00562 )	DNA-directed_RNA_polymerase_subunit_alpha (BBW68_09235 )	rpoA (ERCIPICE3303_280 )	DNA-directed_RNA_polymerase_subunit_alpha (CCS41_10980 )	rpoA (FVIR_GE00358 )	DNA-directed_RNA_polymerase_subunit_alpha (CJJ18_05670 )	rpoA (GFV14_00591 )	rpoA (TPER_HE00133 )	rpoA (ICMP_277 )	rpoA (PMARG_ME00080 )	rpoA (MEPCIT_414 )	DNA-directed_RNA_polymerase_alpha_chain_RpoA (BMSBPS_0722 )	rpoA (PROFFT_A_04480 )	DNA-directed_RNA_polymerase_alpha_subunit (C9I82_192 )	rpoA (RIEPE_0426 )	rpoA (SOPEG_0071 )	rpoA (K6K13_21195 )	rpoA (TGUWTKB_0910 )	rpoA (WEOB_106 )	DNA-directed_RNA_polymerase_subunit_alpha (ECL_04672 )	rpoA (MEJ63_00735 )	rpoA (MEJ61_00730 )	rpoA (NW936_00730 )	rpoA (NW935_00730 )	rpoA (NW933_00735 )	rpoA (PNH43_00735 )	rpoA (JGC47_01385 )	DNA-directed_RNA_polymerase_subunit_alpha (EAS44_18500 )	DNA-directed_RNA_polymerase_subunit_alpha (EAE69_16350 )	rpoA (GOL65_RS11055 )	DNA-directed_RNA_polymerase_subunit_alpha (EO986_01145 )	DNA-directed_RNA_polymerase_subunit_alpha (G032_18375 )	rpoA (STM3415 )	rpoA (SYMBAF_14595 )	RNA_polymerase_alpha_chain (SG2253 )	rpoA (Sant_0451 )	rpoA (GTU79_02680 )	DNA-directed_RNA_polymerase_subunit_alpha (D8L93_04765 )
OG023	rpsD (ArsFIN_40910 )	SSU_ribosomal_protein_S4P (EDC52_11830 )	30S_ribosomal_protein_S4 (DEO29_00460 )	rpsD (YWE_RS0117435 )	30S_ribosomal_protein_S4 (EJ998_01740 )	rpsD (C3B56_00078 )	rpsD (GFK87_00275 )	rpsD (AUT07_00167 )	SSU_ribosomal_protein_S4p__S9e_ (IM45_797 )	rpsD (Bfl215 )	rpsD (BPEN_222 )	rpsD (MHIR_DE00563 )	30S_ribosomal_protein_S4 (BBW68_09240 )	rpsD (ERCIPICE3303_279 )	30S_ribosomal_protein_S4 (CCS41_10975 )	rpsD (FVIR_GE00357 )	30S_ribosomal_protein_S4 (CJJ18_05675 )	rpsD (GFV14_00592 )	rpsD (TPER_HE00134 )	rpsD (ICMP_276 )	rpsD (PMARG_ME00081 )	rpsD (MEPCIT_413 )	30S_ribosomal_protein_S4 (BMSBPS_0721 )	rpsD (PROFFT_A_04490 )	SSU_ribosomal_protein_S4p__S9e_ (C9I82_193 )	rpsD (RIEPE_0427 )	rpsD (SOPEG_0072 )	rpsD (K6K13_21200 )	rpsD (TGUWTKB_0920 )	rpsD (WEOB_105 )	30S_ribosomal_protein_S4 (ECL_04673 )	rpsD (MEJ63_00730 )	rpsD (MEJ61_00725 )	rpsD (NW936_00725 )	rpsD (NW935_00725 )	rpsD (NW933_00730 )	rpsD (PNH43_00730 )	rpsD (JGC47_01380 )	30S_ribosomal_protein_S4 (EAS44_18495 )	30S_ribosomal_protein_S4 (EAE69_16355 )	rpsD (GOL65_RS11060 )	30S_ribosomal_protein_S4 (EO986_01140 )	30S_ribosomal_protein_S4 (G032_18380 )	rpsD (STM3416 )	rpsD (SYMBAF_14600 )	30S_ribosomal_protein_S4 (SG2254 )	rpsD (Sant_0450 )	rpsD (GTU79_02675 )	30S_ribosomal_protein_S4 (D8L93_04770 )
OG024	rpsK (ArsFIN_40920 )	SSU_ribosomal_protein_S11P (EDC52_11829 )	30S_ribosomal_protein_S11 (DEO29_00455 )	rpsK (YWE_RS0117430 )	30S_ribosomal_protein_S11 (EJ998_01735 )	rpsK (C3B56_00079 )	rpsK (GFK87_00276 )	rpsK (AUT07_00168 )	SSU_ribosomal_protein_S11p__S14e_ (IM45_795 )	rpsK (Bfl214 )	rpsK (BPEN_221 )	rpsK (MHIR_DE00564 )	30S_ribosomal_protein_S11 (BBW68_09245 )	rpsK (ERCIPICE3303_278 )	30S_ribosomal_protein_S11 (CCS41_10970 )	rpsK (FVIR_GE00356 )	30S_ribosomal_protein_S11 (CJJ18_05680 )	rpsK (GFV14_00593 )	rpsK (TPER_HE00135 )	rpsK (ICMP_275 )	rpsK (PMARG_ME00082 )	rpsK (MEPCIT_412 )	30S_ribosomal_protein_S11 (BMSBPS_0720 )	rpsK (PROFFT_A_04500 )	SSU_ribosomal_protein_S11p__S14e_ (C9I82_194 )	rpsK (RIEPE_0428 )	rpsK (SOPEG_0073 )	rpsK (K6K13_21205 )	rpsK (TGUWTKB_0930 )	rpsK (WEOB_104 )	30S_ribosomal_protein_S11 (ECL_04674 )	rpsK (MEJ63_00725 )	rpsK (MEJ61_00720 )	rpsK (NW936_00720 )	rpsK (NW935_00720 )	rpsK (NW933_00725 )	rpsK (PNH43_00725 )	rpsK (JGC47_01375 )	30S_ribosomal_protein_S11 (EAS44_18490 )	30S_ribosomal_protein_S11 (EAE69_16360 )	rpsK (GOL65_RS11065 )	30S_ribosomal_protein_S11 (EO986_01135 )	30S_ribosomal_protein_S11 (G032_18385 )	rpsK (STM3417 )	rpsK (SYMBAF_14605 )	30S_ribosomal_protein_S11 (SG2255 )	rpsK (Sant_0449 )	rpsK (GTU79_02670 )	30S_ribosomal_protein_S11 (D8L93_04775 )
OG025	secY (ArsFIN_40950 )	protein_translocase_subunit_secY/sec61_alpha (EDC52_11825 )	preprotein_translocase_subunit_SecY (DEO29_00440 )	secY (YWE_RS0117415 )	secY (EJ998_01715 )	preprotein_translocase_subunit_SecY (C3B56_00082 )	secY (GFK87_00279 )	secY (AUT07_00172 )	Preprotein_translocase_secY_subunit (IM45_789 )	secY (Bfl211 )	secY (BPEN_218 )	secY (MHIR_DE00568 )	preprotein_translocase_subunit_SecY (BBW68_09255 )	secY (ERCIPICE3303_275 )	preprotein_translocase_subunit_SecY (CCS41_10955 )	secY (FVIR_GE00352 )	preprotein_translocase_subunit_SecY (CJJ18_05695 )	secY (GFV14_00596 )	secY (TPER_HE00139 )	secY (ICMP_272 )	secY (PMARG_ME00085 )	secY (MEPCIT_409 )	preprotein_translocase_subunit_SecY (BMSBPS_0716 )	secY (PROFFT_A_04520 )	Preprotein_translocase_secY_subunit (C9I82_197 )	preprotein_translocase__SecY_subunit (RIEPE_0430 )	secY (SOPEG_0076 )	secY (K6K13_21220 )	secY (TGUWTKB_0960 )	secY (WEOB_101 )	preprotein_translocase_subunit_SecY (ECL_04677 )	secY (MEJ63_00710 )	secY (MEJ61_00705 )	secY (NW936_00705 )	secY (NW935_00705 )	secY (NW933_00710 )	secY (PNH43_00710 )	secY (JGC47_01360 )	protein_translocase_subunit_SecY (EAS44_18475 )	secY (EAE69_16375 )	secY (GOL65_RS11080 )	secY (EO986_01120 )	secY (G032_18400 )	secY (STM3420 )	secY (SYMBAF_14620 )	preprotein_translocase_SecY_subunit (SG2258 )	secY (Sant_0446 )	secY (GTU79_02660 )	secY (D8L93_04790 )
OG026	rpsE (ArsFIN_40980 )	SSU_ribosomal_protein_S5P (EDC52_11822 )	rpsE (DEO29_00425 )	rpsE (YWE_RS0117400 )	30S_ribosomal_protein_S5 (EJ998_01700 )	rpsE (C3B56_00085 )	rpsE (GFK87_00282 )	rpsE (AUT07_00175 )	SSU_ribosomal_protein_S5p__S2e_ (IM45_783 )	rpsE (Bfl208 )	rpsE (BPEN_215 )	rpsE (MHIR_DE00571 )	30S_ribosomal_protein_S5 (BBW68_09270 )	rpsE (ERCIPICE3303_272__ERCIPICE3303_273 )	30S_ribosomal_protein_S5 (CCS41_10935 )	rpsE (FVIR_GE00349 )	30S_ribosomal_protein_S5 (CJJ18_05710 )	rpsE (GFV14_00599 )	rpsE (TPER_HE00142 )	rpsE (ICMP_269 )	rpsE (PMARG_ME00088 )	rpsE (MEPCIT_406 )	30S_ribosomal_protein_S5 (BMSBPS_0713 )	rpsE (PROFFT_A_04550 )	SSU_ribosomal_protein_S5p__S2e_ (C9I82_200 )	rpsE (RIEPE_0432 )	rpsE (SOPEG_0079 )	rpsE (K6K13_21235 )	rpsE (TGUWTKB_0990 )	rpsE (WEOB_098 )	30S_ribosomal_protein_S5 (ECL_04680 )	rpsE (MEJ63_00695 )	rpsE (MEJ61_00690 )	rpsE (NW936_00690 )	rpsE (NW935_00690 )	rpsE (NW933_00695 )	rpsE (PNH43_00695 )	rpsE (JGC47_01345 )	rpsE (EAS44_18460 )	rpsE (EAE69_16390 )	rpsE (GOL65_RS11095 )	rpsE (EO986_01105 )	30S_ribosomal_protein_S5 (G032_18415 )	rpsE (STM3423__STM3422 )	rpsE (SYMBAF_14635 )	30S_ribosomal_protein_S5 (SG2261 )	rpsE (Sant_0443 )	rpsE (GTU79_02645 )	rpsE (D8L93_04810 )
OG027	rplR (ArsFIN_40990 )	LSU_ribosomal_protein_L18P (EDC52_11821 )	50S_ribosomal_protein_L18 (DEO29_00420 )	rplR (YWE_RS0117395 )	50S_ribosomal_protein_L18 (EJ998_01695 )	rplR (C3B56_00086 )	rplR (GFK87_00283 )	rplR (AUT07_00176 )	LSU_ribosomal_protein_L18p__L5e_ (IM45_781 )	rplR (Bfl207 )	rplR (BPEN_214__BPEN_215 )	rplR (MHIR_DE00572 )	50S_ribosomal_protein_L18 (BBW68_09275 )	rplR (ERCIPICE3303_271 )	50S_ribosomal_protein_L18 (CCS41_10930 )	rplR (FVIR_GE00348 )	50S_ribosomal_protein_L18 (CJJ18_05715 )	rplR (GFV14_00600 )	rplR (TPER_HE00143 )	rplR (ICMP_268 )	rplR (PMARG_ME00089 )	rplR (MEPCIT_405 )	50S_ribosomal_protein_L18 (BMSBPS_0712 )	rplR (PROFFT_A_04560 )	LSU_ribosomal_protein_L18p__L5e_ (C9I82_201 )	rplR (RIEPE_0433 )	rplR (SOPEG_0080 )	rplR (K6K13_21240 )	rplR (TGUWTKB_1000 )	rplR (WEOB_097 )	large_subunit_ribosomal_protein_L18 (ECL_04681 )	rplR (MEJ63_00690 )	rplR (MEJ61_00685 )	rplR (NW936_00685 )	rplR (NW935_00685 )	rplR (NW933_00690 )	rplR (PNH43_00690 )	rplR (JGC47_01340 )	50S_ribosomal_protein_L18 (EAS44_18455 )	50S_ribosomal_protein_L18 (EAE69_16395 )	rplR (GOL65_RS11100 )	50S_ribosomal_protein_L18 (EO986_01100 )	50S_ribosomal_protein_L18 (G032_18420 )	rplR (STM3424 )	rplR (SYMBAF_14640 )	50S_ribosomal_protein_L18 (SG2262 )	rplR (Sant_0442 )	rplR (GTU79_02640 )	50S_ribosomal_protein_L18 (D8L93_04815 )
OG028	rplF (ArsFIN_41000 )	LSU_ribosomal_protein_L6P (EDC52_11820 )	50S_ribosomal_protein_L6 (DEO29_00415 )	rplF (YWE_RS0117390 )	50S_ribosomal_protein_L6 (EJ998_01690 )	rplF (C3B56_00087 )	rplF (GFK87_00284 )	rplF (AUT07_00177 )	LSU_ribosomal_protein_L6p__L9e_ (IM45_779 )	rplF (Bfl206 )	rplF (BPEN_213 )	rplF (MHIR_DE00573 )	50S_ribosomal_protein_L6 (BBW68_09280 )	rplF (ERCIPICE3303_270 )	50S_ribosomal_protein_L6 (CCS41_10925 )	rplF (FVIR_GE00347 )	50S_ribosomal_protein_L6 (CJJ18_05720 )	rplF (GFV14_00601 )	rplF (TPER_HE00144 )	rplF (ICMP_267 )	rplF (PMARG_ME00090 )	rplF (MEPCIT_404 )	50S_ribosomal_protein_L6 (BMSBPS_0711 )	rplF (PROFFT_A_04570 )	LSU_ribosomal_protein_L6p__L9e_ (C9I82_202 )	50S_ribosomal_protein_L6 (RIEPE_0434 )	rplF (SOPEG_0081 )	rplF (K6K13_21245 )	rplF (TGUWTKB_1010 )	rplF (WEOB_096 )	50S_ribosomal_protein_L6 (ECL_04682 )	rplF (MEJ63_00685 )	rplF (MEJ61_00680 )	rplF (NW936_00680 )	rplF (NW935_00680 )	rplF (NW933_00685 )	rplF (PNH43_00685 )	rplF (JGC47_01335 )	50S_ribosomal_protein_L6 (EAS44_18450 )	50S_ribosomal_protein_L6 (EAE69_16400 )	rplF (GOL65_RS11105 )	50S_ribosomal_protein_L6 (EO986_01095 )	50S_ribosomal_protein_L6 (G032_18425 )	rplF (STM3425 )	rplF (SYMBAF_14645 )	50S_ribosomal_protein_L6 (SG2263 )	rplF (Sant_0441 )	rplF (GTU79_02635 )	50S_ribosomal_protein_L6 (D8L93_04820 )
OG029	rpsH (ArsFIN_41010 )	SSU_ribosomal_protein_S8P (EDC52_11819 )	30S_ribosomal_protein_S8 (DEO29_00410 )	rpsH (YWE_RS0117385 )	30S_ribosomal_protein_S8 (EJ998_01685 )	rpsH (C3B56_00088 )	rpsH (GFK87_00285 )	rpsH (AUT07_00178 )	SSU_ribosomal_protein_S8p__S15Ae_ (IM45_777 )	rpsH (Bfl205 )	rpsH (BPEN_212__BPEN_213 )	rpsH (MHIR_DE00574 )	30S_ribosomal_protein_S8 (BBW68_09285 )	rpsH (ERCIPICE3303_269 )	rpsH (CCS41_10920 )	rpsH (FVIR_GE00346 )	rpsH (CJJ18_05725 )	rpsH (GFV14_00602 )	rpsH (TPER_HE00145 )	rpsH (ICMP_266 )	rpsH (PMARG_ME00091 )	rpsH (MEPCIT_403 )	30S_ribosomal_protein_S8 (BMSBPS_0710 )	rpsH (PROFFT_A_04580 )	SSU_ribosomal_protein_S8p__S15Ae_ (C9I82_203 )	rpsH (RIEPE_0435 )	rpsH (SOPEG_0082 )	rpsH (K6K13_21250 )	rpsH (TGUWTKB_1020 )	rpsH (WEOB_095 )	30S_ribosomal_protein_S8 (ECL_04683 )	rpsH (MEJ63_00680 )	rpsH (MEJ61_00675 )	rpsH (NW936_00675 )	rpsH (NW935_00675 )	rpsH (NW933_00680 )	rpsH (PNH43_00680 )	rpsH (JGC47_01330 )	30S_ribosomal_protein_S8 (EAS44_18445 )	30S_ribosomal_protein_S8 (EAE69_16405 )	rpsH (GOL65_RS11110 )	30S_ribosomal_protein_S8 (EO986_01090 )	30S_ribosomal_protein_S8 (G032_18430 )	rpsH (STM3426 )	rpsH (SYMBAF_14650 )	30S_ribosomal_protein_S8 (SG2264 )	rpsH (Sant_0440 )	rpsH (GTU79_02630 )	30S_ribosomal_protein_S8 (D8L93_04825 )
OG030	rplE (ArsFIN_41030 )	LSU_ribosomal_protein_L5P (EDC52_11817 )	50S_ribosomal_protein_L5 (DEO29_00400 )	rplE (YWE_RS0117375 )	50S_ribosomal_protein_L5 (EJ998_01675 )	rplE (C3B56_00090 )	rplE (GFK87_00287 )	rplE (AUT07_00180 )	LSU_ribosomal_protein_L5p__L11e_ (IM45_773 )	rplE (Bfl203 )	rplE (BPEN_210 )	rplE (MHIR_DE00576 )	50S_ribosomal_protein_L5 (BBW68_09295 )	rplE (ERCIPICE3303_267 )	50S_ribosomal_protein_L5 (CCS41_10910 )	rplE (FVIR_GE00344 )	50S_ribosomal_protein_L5 (CJJ18_05735 )	rplE (GFV14_00604 )	rplE (TPER_HE00147 )	rplE (ICMP_264 )	rplE (PMARG_ME00093 )	rplE (MEPCIT_401 )	50S_ribosomal_protein_L5 (BMSBPS_0708 )	rplE (PROFFT_A_04600 )	LSU_ribosomal_protein_L5p__L11e_ (C9I82_205 )	50S_ribosomal_protein_L5 (RIEPE_0437 )	rplE (SOPEG_0084 )	rplE (K6K13_21260 )	rplE (TGUWTKB_1040 )	rplE (WEOB_093 )	50S_ribosomal_protein_L5 (ECL_04685 )	rplE (MEJ63_00670 )	rplE (MEJ61_00665 )	rplE (NW936_00665 )	rplE (NW935_00665 )	rplE (NW933_00670 )	rplE (PNH43_00670 )	rplE (JGC47_01320 )	50S_ribosomal_protein_L5 (EAS44_18435 )	50S_ribosomal_protein_L5 (EAE69_16415 )	rplE (GOL65_RS11120 )	50S_ribosomal_protein_L5 (EO986_01080 )	50S_ribosomal_protein_L5 (G032_18440 )	rplE (STM3428 )	rplE (SYMBAF_14660 )	50S_ribosomal_protein_L5 (SG2266 )	rplE (Sant_0438 )	rplE (GTU79_02620 )	50S_ribosomal_protein_L5 (D8L93_04835 )
OG031	rplX (ArsFIN_41040 )	LSU_ribosomal_protein_L24P (EDC52_11816 )	50S_ribosomal_protein_L24 (DEO29_00395 )	rplX (YWE_RS0117370 )	50S_ribosomal_protein_L24 (EJ998_01670 )	rplX (C3B56_00091 )	rplX (GFK87_00288 )	rplX (AUT07_00181 )	LSU_ribosomal_protein_L24p__L26e_ (IM45_771 )	rplX (Bfl202 )	rplX (BPEN_209 )	rplX (MHIR_DE00577 )	50S_ribosomal_protein_L24 (BBW68_09300 )	rplX (ERCIPICE3303_266 )	50S_ribosomal_protein_L24 (CCS41_10905 )	rplX (FVIR_GE00343 )	50S_ribosomal_protein_L24 (CJJ18_05740 )	rplX (GFV14_00605 )	rplX (TPER_HE00148 )	rplX (ICMP_263 )	rplX (PMARG_ME00094 )	rplX (MEPCIT_400 )	50S_ribosomal_protein_L24 (BMSBPS_0707 )	rplX (PROFFT_A_04610 )	LSU_ribosomal_protein_L24p__L26e_ (C9I82_206 )	rplX (RIEPE_0438 )	rplX (SOPEG_0085 )	rplX (K6K13_21265 )	rplX (TGUWTKB_1050 )	rplX (WEOB_092__WEOB_093 )	large_subunit_ribosomal_protein_L24 (ECL_04686 )	rplX (MEJ63_00665 )	rplX (MEJ61_00660 )	rplX (NW936_00660 )	rplX (NW935_00660 )	rplX (NW933_00665 )	rplX (PNH43_00665 )	rplX (JGC47_01315 )	50S_ribosomal_protein_L24 (EAS44_18430 )	50S_ribosomal_protein_L24 (EAE69_16420 )	rplX (GOL65_RS11125 )	50S_ribosomal_protein_L24 (EO986_01075 )	rplX (G032_18445 )	rplX (STM3429 )	rplX (SYMBAF_14665 )	50S_ribosomal_protein_L24 (SG2267 )	rplX (Sant_0437 )	rplX (GTU79_02615 )	50S_ribosomal_protein_L24 (D8L93_04840 )
OG032	rplN (ArsFIN_41050 )	LSU_ribosomal_protein_L14P (EDC52_11815 )	50S_ribosomal_protein_L14 (DEO29_00390 )	rplN (YWE_RS0117365 )	50S_ribosomal_protein_L14 (EJ998_01665 )	rplN (C3B56_00092 )	rplN (GFK87_00289 )	rplN (AUT07_00182 )	LSU_ribosomal_protein_L14p__L23e_ (IM45_769 )	rplN (Bfl201 )	rplN (BPEN_208 )	rplN (MHIR_DE00578 )	50S_ribosomal_protein_L14 (BBW68_09305 )	rplN (ERCIPICE3303_265 )	50S_ribosomal_protein_L14 (CCS41_10900 )	rplN (FVIR_GE00342 )	50S_ribosomal_protein_L14 (CJJ18_05745 )	rplN (GFV14_00606 )	rplN (TPER_HE00149 )	rplN (ICMP_262 )	rplN (PMARG_ME00095 )	rplN (MEPCIT_399 )	50S_ribosomal_protein_L14 (BMSBPS_0706 )	rplN (PROFFT_A_04620 )	LSU_ribosomal_protein_L14p__L23e_ (C9I82_207 )	rplN (RIEPE_0439 )	rplN (SOPEG_0086 )	rplN (K6K13_21270 )	rplN (TGUWTKB_1060 )	rplN (WEOB_091 )	50S_ribosomal_protein_L14 (ECL_04687 )	rplN (MEJ63_00660 )	rplN (MEJ61_00655 )	rplN (NW936_00655 )	rplN (NW935_00655 )	rplN (NW933_00660 )	rplN (PNH43_00660 )	rplN (JGC47_01310 )	50S_ribosomal_protein_L14 (EAS44_18425 )	50S_ribosomal_protein_L14 (EAE69_16425 )	rplN (GOL65_RS11130 )	50S_ribosomal_protein_L14 (EO986_01070 )	50S_ribosomal_protein_L14 (G032_18450 )	rplN (STM3430 )	rplN (SYMBAF_14670 )	50S_ribosomal_protein_L14 (SG2268 )	rplN (Sant_0436 )	rplN (GTU79_02610 )	50S_ribosomal_protein_L14 (D8L93_04845 )
OG033	rplP (ArsFIN_41080 )	LSU_ribosomal_protein_L16P (EDC52_11812 )	50S_ribosomal_protein_L16 (DEO29_00375 )	rplP (YWE_RS0117350 )	50S_ribosomal_protein_L16 (EJ998_01650 )	rplP (C3B56_00095 )	rplP (GFK87_00292 )	rplP (AUT07_00185 )	LSU_ribosomal_protein_L16p__L10e_ (IM45_765 )	rplP (Bfl198 )	rplP (BPEN_205__BPEN_206 )	rplP (MHIR_DE00581 )	50S_ribosomal_protein_L16 (BBW68_09320 )	rplP (ERCIPICE3303_262 )	50S_ribosomal_protein_L16 (CCS41_10885 )	rplP (FVIR_GE00339 )	50S_ribosomal_protein_L16 (CJJ18_05760 )	rplP (GFV14_00609 )	rplP (TPER_HE00152 )	rplP (ICMP_259 )	rplP (PMARG_ME00098 )	rplP (MEPCIT_396 )	ribosomal_protein_L16 (BMSBPS_0703 )	rplP (PROFFT_A_04650 )	LSU_ribosomal_protein_L16p__L10e_ (C9I82_210 )	rplP (RIEPE_0442 )	rplP (SOPEG_0089 )	rplP (K6K13_21285 )	rplP (TGUWTKB_1090 )	rplP (WEOB_088__WEOB_089 )	large_subunit_ribosomal_protein_L16 (ECL_04690 )	rplP (MEJ63_00645 )	rplP (MEJ61_00640 )	rplP (NW936_00640 )	rplP (NW935_00640 )	rplP (NW933_00645 )	rplP (PNH43_00645 )	rplP (JGC47_01295 )	50S_ribosomal_protein_L16 (EAS44_18410 )	50S_ribosomal_protein_L16 (EAE69_16440 )	rplP (GOL65_RS11145 )	50S_ribosomal_protein_L16 (EO986_01055 )	50S_ribosomal_protein_L16 (G032_18465 )	rplP (STM3433__STM3432 )	rplP (SYMBAF_14685 )	50S_ribosomal_protein_L16 (SG2271 )	rplP (Sant_0433 )	rplP (GTU79_02595 )	50S_ribosomal_protein_L16 (D8L93_04860 )
OG034	rpsC (ArsFIN_41090 )	SSU_ribosomal_protein_S3P (EDC52_11811 )	30S_ribosomal_protein_S3 (DEO29_00370 )	rpsC (YWE_RS0117345 )	30S_ribosomal_protein_S3 (EJ998_01645 )	rpsC (C3B56_00096 )	rpsC (GFK87_00293 )	rpsC (AUT07_00186 )	SSU_ribosomal_protein_S3p__S3e_ (IM45_761 )	rpsC (Bfl197 )	rpsC (BPEN_204__BPEN_205 )	rpsC (MHIR_DE00582 )	30S_ribosomal_protein_S3 (BBW68_09325 )	rpsC (ERCIPICE3303_261 )	30S_ribosomal_protein_S3 (CCS41_10880 )	rpsC (FVIR_GE00338 )	30S_ribosomal_protein_S3 (CJJ18_05765 )	rpsC (GFV14_00610 )	rpsC (TPER_HE00153 )	rpsC (ICMP_258 )	rpsC (PMARG_ME00099 )	rpsC (MEPCIT_395 )	30S_ribosomal_protein_S3 (BMSBPS_0702 )	rpsC (PROFFT_A_04660 )	SSU_ribosomal_protein_S3p__S3e_ (C9I82_211 )	rpsC (RIEPE_0443 )	rpsC (SOPEG_0090 )	rpsC (K6K13_21290 )	rpsC (TGUWTKB_1100 )	rpsC (WEOB_087__WEOB_088 )	30S_ribosomal_protein_S3 (ECL_04691 )	rpsC (MEJ63_00640 )	rpsC (MEJ61_00635 )	rpsC (NW936_00635 )	rpsC (NW935_00635 )	rpsC (NW933_00640 )	rpsC (PNH43_00640 )	rpsC (JGC47_01290 )	30S_ribosomal_protein_S3 (EAS44_18405 )	30S_ribosomal_protein_S3 (EAE69_16445 )	rpsC (GOL65_RS11150 )	30S_ribosomal_protein_S3 (EO986_01050 )	30S_ribosomal_protein_S3 (G032_18470 )	rpsC (STM3434 )	rpsC (SYMBAF_14690 )	30S_ribosomal_protein_S3 (SG2272 )	rpsC (Sant_0432 )	rpsC (GTU79_02590 )	30S_ribosomal_protein_S3 (D8L93_04870 )
OG035	rplV (ArsFIN_41100 )	LSU_ribosomal_protein_L22P (EDC52_11810 )	50S_ribosomal_protein_L22 (DEO29_00365 )	rplV (YWE_RS0117340 )	50S_ribosomal_protein_L22 (EJ998_01640 )	rplV (C3B56_00097 )	rplV (GFK87_00294 )	rplV (AUT07_00187 )	LSU_ribosomal_protein_L22p__L17e_ (IM45_759 )	rplV (Bfl196 )	rplV (BPEN_203 )	rplV (MHIR_DE00583 )	50S_ribosomal_protein_L22 (BBW68_09330 )	rplV (ERCIPICE3303_260 )	rplV (CCS41_10875 )	rplV (FVIR_GE00337 )	50S_ribosomal_protein_L22 (CJJ18_05770 )	rplV (GFV14_00611 )	rplV (TPER_HE00154 )	rplV (ICMP_257 )	rplV (PMARG_ME00100 )	rplV (MEPCIT_394 )	50S_ribosomal_protein_L22_RplV (BMSBPS_0701 )	rplV (PROFFT_A_04670 )	LSU_ribosomal_protein_L22p__L17e_ (C9I82_212 )	rplV (RIEPE_0444 )	rplV (SOPEG_0091 )	rplV (K6K13_21295 )	rplV (TGUWTKB_1110 )	rplV (WEOB_086 )	50S_ribosomal_protein_L22 (ECL_04692 )	rplV (MEJ63_00635 )	rplV (MEJ61_00630 )	rplV (NW936_00630 )	rplV (NW935_00630 )	rplV (NW933_00635 )	rplV (PNH43_00635 )	rplV (JGC47_01285 )	rplV (EAS44_18400 )	rplV (EAE69_16450 )	rplV (GOL65_RS11155 )	rplV (EO986_01045 )	50S_ribosomal_protein_L22 (G032_18475 )	rplV (STM3435 )	rplV (SYMBAF_14695 )	50S_ribosomal_protein_L22 (SG2273 )	rplV (Sant_0431 )	rplV (GTU79_02585 )	rplV (D8L93_04875 )
OG036	rplB (ArsFIN_41120 )	LSU_ribosomal_protein_L2P (EDC52_1188 )	50S_ribosomal_protein_L2 (DEO29_00355 )	rplB (YWE_RS0117330 )	50S_ribosomal_protein_L2 (EJ998_01630 )	rplB (C3B56_00099 )	rplB (GFK87_00296 )	rplB (AUT07_00189 )	LSU_ribosomal_protein_L2p__L8e_ (IM45_755 )	rplB (Bfl194 )	rplB (BPEN_201 )	rplB (MHIR_DE00585 )	50S_ribosomal_protein_L2 (BBW68_09340 )	rplB (ERCIPICE3303_258 )	50S_ribosomal_protein_L2 (CCS41_10865 )	rplB (FVIR_GE00335 )	50S_ribosomal_protein_L2 (CJJ18_05780 )	rplB (GFV14_00613 )	rplB (TPER_HE00156 )	rplB (ICMP_255 )	rplB (PMARG_ME00102 )	rplB (MEPCIT_392 )	50S_ribosomal_protein_L2 (BMSBPS_0699 )	rplB (PROFFT_A_04690 )	LSU_ribosomal_protein_L2p__L8e_ (C9I82_214 )	rplB (RIEPE_0446 )	rplB (SOPEG_0093 )	rplB (K6K13_21305 )	rplB (TGUWTKB_1130 )	rplB (WEOB_084 )	50S_ribosomal_protein_L2 (ECL_04694 )	rplB (MEJ63_00625 )	rplB (MEJ61_00620 )	rplB (NW936_00620 )	rplB (NW935_00620 )	rplB (NW933_00625 )	rplB (PNH43_00625 )	rplB (JGC47_01275 )	50S_ribosomal_protein_L2 (EAS44_18390 )	50S_ribosomal_protein_L2 (EAE69_16460 )	rplB (GOL65_RS11165 )	50S_ribosomal_protein_L2 (EO986_01035 )	50S_ribosomal_protein_L2 (G032_18485 )	rplB (STM3437 )	rplB (SYMBAF_14705 )	50S_ribosomal_protein_L2 (SG2275 )	rplB (Sant_0429 )	rplB (GTU79_02575 )	50S_ribosomal_protein_L2 (D8L93_04890 )
OG037	rplD (ArsFIN_41140 )	LSU_ribosomal_protein_L4P (EDC52_1186 )	50S_ribosomal_protein_L4 (DEO29_00345 )	rplD (YWE_RS0117320 )	50S_ribosomal_protein_L4 (EJ998_01620 )	rplD (C3B56_00101 )	rplD (GFK87_00298 )	rplD (AUT07_00191 )	LSU_ribosomal_protein_L4p__L1e_ (IM45_751 )	rplD (Bfl192 )	rplD (BPEN_199__BPEN_200 )	rplD (MHIR_DE00587 )	50S_ribosomal_protein_L4 (BBW68_09350 )	rplD (ERCIPICE3303_256__ERCIPICE3303_257 )	50S_ribosomal_protein_L4 (CCS41_10850 )	rplD (FVIR_GE00333 )	50S_ribosomal_protein_L4 (CJJ18_05790 )	rplD (GFV14_00615 )	rplD (TPER_HE00158 )	rplD (ICMP_253 )	rplD (PMARG_ME00104 )	rplD (MEPCIT_390 )	50S_ribosomal_protein_L4 (BMSBPS_0697 )	rplD (PROFFT_A_04710 )	LSU_ribosomal_protein_L4p__L1e_ (C9I82_216 )	rplD (RIEPE_0448 )	rplD (SOPEG_0095 )	rplD (K6K13_21315 )	rplD (TGUWTKB_1150 )	rplD (WEOB_082__WEOB_083 )	50S_ribosomal_protein_L4 (ECL_04696 )	rplD (MEJ63_00615 )	rplD (MEJ61_00610 )	rplD (NW936_00610 )	rplD (NW935_00610 )	rplD (NW933_00615 )	rplD (PNH43_00615 )	rplD (JGC47_01265 )	50S_ribosomal_protein_L4 (EAS44_18380 )	50S_ribosomal_protein_L4 (EAE69_16470 )	rplD (GOL65_RS11175 )	50S_ribosomal_protein_L4 (EO986_01025 )	rplD (G032_18495 )	rplD (STM3439__STM3438 )	rplD (SYMBAF_14715 )	50S_ribosomal_protein_L4 (SG2277 )	rplD (Sant_0427 )	rplD (GTU79_02565 )	50S_ribosomal_protein_L4 (D8L93_04900 )
OG038	rplC (ArsFIN_41150 )	LSU_ribosomal_protein_L3P (EDC52_1185 )	50S_ribosomal_protein_L3 (DEO29_00340 )	rplC (YWE_RS0117315 )	50S_ribosomal_protein_L3 (EJ998_01615 )	rplC (C3B56_00102 )	rplC (GFK87_00299 )	rplC (AUT07_00192 )	LSU_ribosomal_protein_L3p__L3e_ (IM45_749 )	rplC (Bfl191 )	rplC (BPEN_198__BPEN_199 )	rplC (MHIR_DE00588 )	50S_ribosomal_protein_L3 (BBW68_09355 )	rplC (ERCIPICE3303_255 )	rplC (CCS41_10845 )	rplC (FVIR_GE00332 )	50S_ribosomal_protein_L3 (CJJ18_05795 )	rplC (GFV14_00616 )	rplC (TPER_HE00159 )	rplC (ICMP_252 )	rplC (PMARG_ME00105 )	rplC (MEPCIT_389 )	50S_ribosomal_protein_L3 (BMSBPS_0696 )	rplC (PROFFT_A_04720 )	LSU_ribosomal_protein_L3p__L3e_ (C9I82_217 )	rplC (RIEPE_0449 )	rplC (SOPEG_0096 )	rplC (K6K13_21320 )	rplC (TGUWTKB_1160 )	rplC (WEOB_081 )	50S_ribosomal_protein_L3 (ECL_04697 )	rplC (MEJ63_00610 )	rplC (MEJ61_00605 )	rplC (NW936_00605 )	rplC (NW935_00605 )	rplC (NW933_00610 )	rplC (PNH43_00610 )	rplC (JGC47_01260 )	50S_ribosomal_protein_L3 (EAS44_18375 )	50S_ribosomal_protein_L3 (EAE69_16475 )	rplC (GOL65_RS11180 )	50S_ribosomal_protein_L3 (EO986_01020 )	50S_ribosomal_protein_L3 (G032_18500 )	rplC (STM3440 )	rplC (SYMBAF_14720 )	50S_ribosomal_protein_L3 (SG2278 )	rplC (Sant_0426 )	rplC (GTU79_02560 )	50S_ribosomal_protein_L3 (D8L93_04905 )
OG039	rpsJ (ArsFIN_41160 )	SSU_ribosomal_protein_S10P (EDC52_1184 )	30S_ribosomal_protein_S10 (DEO29_00335 )	rpsJ (YWE_RS0117310 )	30S_ribosomal_protein_S10 (EJ998_01610 )	rpsJ (C3B56_00103 )	rpsJ (GFK87_00300 )	rpsJ (AUT07_00193 )	SSU_ribosomal_protein_S10p__S20e_ (IM45_747 )	rpsJ (Bfl190 )	rpsJ (BPEN_197 )	rpsJ (MHIR_DE00589 )	30S_ribosomal_protein_S10 (BBW68_09360 )	rpsJ (ERCIPICE3303_254 )	30S_ribosomal_protein_S10 (CCS41_10840 )	rpsJ (FVIR_GE00331 )	30S_ribosomal_protein_S10 (CJJ18_05800 )	rpsJ (GFV14_00617 )	rpsJ (TPER_HE00160 )	rpsJ (ICMP_251 )	rpsJ (PMARG_ME00106 )	rpsJ (MEPCIT_388 )	SSU_ribosomal_protein_S10P (BMSBPS_0694 )	rpsJ (PROFFT_A_04730 )	SSU_ribosomal_protein_S10p__S20e_ (C9I82_218 )	rpsJ (RIEPE_0450 )	rpsJ (SOPEG_0097 )	rpsJ (K6K13_21325 )	rpsJ (TGUWTKB_1170 )	rpsJ (WEOB_080 )	small_subunit_ribosomal_protein_S10 (ECL_04698 )	rpsJ (MEJ63_00605 )	rpsJ (MEJ61_00600 )	rpsJ (NW936_00600 )	rpsJ (NW935_00600 )	rpsJ (NW933_00605 )	rpsJ (PNH43_00605 )	rpsJ (JGC47_01255 )	30S_ribosomal_protein_S10 (EAS44_18370 )	30S_ribosomal_protein_S10 (EAE69_16480 )	rpsJ (GOL65_RS11185 )	30S_ribosomal_protein_S10 (EO986_01015 )	rpsJ (G032_18505 )	rpsJ (STM3441 )	rpsJ (SYMBAF_14725 )	30S_ribosomal_protein_S10 (SG2279 )	rpsJ (Sant_0425 )	rpsJ (GTU79_02555 )	30S_ribosomal_protein_S10 (D8L93_04910 )
OG040	rpsG (ArsFIN_41660 )	SSU_ribosomal_protein_S7P (EDC52_1083 )	30S_ribosomal_protein_S7 (DEO29_00320 )	rpsG (YWE_RS0106690 )	30S_ribosomal_protein_S7 (EJ998_01595 )	rpsG (C3B56_00181 )	rpsG (GFK87_00026 )	rpsG (AUT07_00290 )	SSU_ribosomal_protein_S7p__S5e_ (IM45_1087 )	rpsG (Bfl566 )	rpsG (BPEN_586 )	rpsG (MHIR_DE00642 )	30S_ribosomal_protein_S7 (BBW68_14065 )	rpsG (ERCIPICE3303_251 )	30S_ribosomal_protein_S7 (CCS41_10825 )	rpsG (FVIR_GE00036 )	30S_ribosomal_protein_S7 (CJJ18_05030 )	rpsG (GFV14_00731 )	rpsG (TPER_HE00457 )	rpsG (ICMP_248 )	rpsG (PMARG_ME00123 )	rpsG (MEPCIT_456 )	30S_ribosomal_protein_S7 (BMSBPS_0691 )	rpsG (PROFFT_A_04080 )	SSU_ribosomal_protein_S7p__S5e_ (C9I82_221 )	rpsG (RIEPE_0452 )	rpsG (SOPEG_0238 )	rpsG (K6K13_21350 )	rpsG (TGUWTKB_3380 )	rpsG (WEOB_112 )	30S_ribosomal_subunit_protein_S7 (ECL_04706 )	rpsG (MEJ63_00975 )	rpsG (MEJ61_00965 )	rpsG (NW936_00970 )	rpsG (NW935_00965 )	rpsG (NW933_00965 )	rpsG (PNH43_00975 )	rpsG (JGC47_01240 )	30S_ribosomal_protein_S7 (EAS44_18265 )	30S_ribosomal_protein_S7 (EAE69_16510 )	rpsG (GOL65_RS11205 )	30S_ribosomal_protein_S7 (EO986_17680 )	30S_ribosomal_protein_S7 (G032_18525 )	rpsG (STM3447 )	rpsG (SYMBAF_14740 )	30S_ribosomal_protein_S7 (SG2285 )	rpsG (Sant_0417 )	rpsG (GTU79_02525 )	30S_ribosomal_protein_S7 (D8L93_06925 )
OG041	rpsL (ArsFIN_41670 )	SSU_ribosomal_protein_S12P (EDC52_1084 )	30S_ribosomal_protein_S12 (DEO29_00315 )	rpsL (YWE_RS0106695 )	30S_ribosomal_protein_S12 (EJ998_01590 )	rpsL (C3B56_00180 )	rpsL (GFK87_00025 )	rpsL (AUT07_00291 )	SSU_ribosomal_protein_S12p__S23e_ (IM45_1085 )	rpsL (Bfl567 )	rpsL (BPEN_587 )	rpsL (MHIR_DE00643 )	30S_ribosomal_protein_S12 (BBW68_14070 )	rpsL (ERCIPICE3303_250 )	30S_ribosomal_protein_S12 (CCS41_10820 )	rpsL (FVIR_GE00035 )	30S_ribosomal_protein_S12 (CJJ18_05035 )	rpsL (GFV14_00730 )	rpsL (TPER_HE00456 )	rpsL (ICMP_247 )	rpsL (PMARG_ME00124 )	rpsL (MEPCIT_457 )	30S_ribosomal_protein_S12 (BMSBPS_0690 )	rpsL (PROFFT_A_04070 )	SSU_ribosomal_protein_S12p__S23e_ (C9I82_222 )	rpsL (RIEPE_0453 )	rpsL (SOPEG_0239 )	rpsL (K6K13_21355 )	rpsL (TGUWTKB_3370 )	rpsL (WEOB_111 )	30S_ribosomal_subunit_protein_S12 (ECL_04707 )	rpsL (MEJ63_00980 )	rpsL (MEJ61_00970 )	rpsL (NW936_00975 )	rpsL (NW935_00970 )	rpsL (NW933_00970 )	rpsL (PNH43_00980 )	rpsL (JGC47_01235 )	30S_ribosomal_protein_S12 (EAS44_18260 )	30S_ribosomal_protein_S12 (EAE69_16515 )	rpsL (GOL65_RS11210 )	30S_ribosomal_protein_S12 (EO986_17685 )	30S_ribosomal_protein_S12 (G032_18530 )	rpsL (STM3448 )	rpsL (SYMBAF_14745 )	30S_ribosomal_protein_S12 (SG2286 )	rpsL (Sant_0416 )	rpsL (GTU79_02520 )	30S_ribosomal_protein_S12 (D8L93_06920 )
[truncated: 8 more columns]
